# Supplementary material for: Cold atmospheric plasma differentially affects cell renewal and differentiation of stem cells and APC-deficient-derived tumor cells in intestinal organoids
Source: Cell Death Discov. 2022 Feb 15;8:66. doi: 10.1038/s41420-022-00835-7 (PMC8847667; doi:10.1038/s41420-022-00835-7)
Supplement: Supplementary file 5 — Supplementary Table 1 [file 41420_2022_835_MOESM5_ESM.xlsx]

## Sheet: Feuil1
Table 1: List of genes involved in redox control
ROS scavengers			Controls (untreated)				Direct 30 min			Direct 1d			Indirect 1d			Indirect 2d			PAM 1d			PAM 2d
Gene-ID	Gene-Name	Gene-Description	C-CD1_S73.1	C-WT2_S74.2	C-1-20_S75.3	C-2-20_S76.4	D-2-30_S77.5	D-CD1-30_S78.6	D-WT2-30_S79.7	D-2-24_S80.8	D-CD1-24_S81.9	D-WT2-24_S82.10	I-2-30_S83.11	I-CD1-30_S84.12	I-WT2-30_S85.13	I-2-24_S86.14	I-CD1-24_S87.15	I-WT2-24_S88.16	PAM-2-30_S89.17	PAM-CD1-30_S90.18	PAM-WT2-30_S91.19	PAM-2-24_S92.20	PAM-CD1-24_S93.21	PAM-WT2-24_S94.22	Gene-Name	Mean Ctrl	Mean Direct 30'	Mean Direct 1 d	Mean Indirect 1 d	Mean Indirect 2d	Mean PAM 1 d	Mean PAM 2d
ENSMUSG00000022982	Sod1	superoxide dismutase 1 soluble [Source:MGI Symbol Acc:MGI:98351]	6276	7641	5946	6115	4366	5911	5635	6395	6128	6028	4568	5585	5746	5043	5806	5615	5178	4994	5871	5275	5974	6144	Sod1	6494.5	5304	6183.67	5299.67	5488	5347.67	5624.5
ENSMUSG00000006818	Sod2	superoxide dismutase 2 mitochondrial [Source:MGI Symbol Acc:MGI:98352]	2482	2678	2400	2384	1924	2267	2191	2462	2254	2073	2000	2190	2061	1729	1971	1591	1844	1923	1848	1180	1777	1297	Sod2	2486	2127.33	2263	2083.67	1763.67	1871.67	1478.5
ENSMUSG00000072941	Sod3	superoxide dismutase 3 extracellular [Source:MGI Symbol Acc:MGI:103181]	2	3	5	5	5	4	3	6	6	7	4	3	3	3	4	2	6	6	5	4	1	1	Sod3	3.75	4	6.33333	3.33333	3	5.66667	2.5
ENSMUSG00000063856	Gpx1	glutathione peroxidase 1 [Source:MGI Symbol Acc:MGI:104887]	5127	7840	7676	6220	5749	6902	5985	9353	9298	7113	6111	6392	6357	5950	6305	5392	7141	7183	7968	5351	6250	6307	Gpx1	6715.75	6212	8588	6286.67	5882.33	7430.67	5800.5
ENSMUSG00000042808	Gpx2	glutathione peroxidase 2 [Source:MGI Symbol Acc:MGI:106609]	6975	7061	7988	7549	7160	7675	8265	10882	9842	7611	6936	7970	6920	8259	9411	6323	7320	8194	7537	11073	7790	4533	Gpx2	7393.25	7700	9445	7275.33	7997.67	7683.67	9431.5
ENSMUSG00000089987	Gpx2-ps1	glutathione peroxidase 2 pseudogene 1 [Source:MGI Symbol Acc:MGI:106627]	18	11	13	4	7	9	17	6	14	13	1	18	11	5	25	8	6	14	15	4	14	7	Gpx2-ps1	11.5	11	11	10	12.6667	11.6667	9
ENSMUSG00000018339	Gpx3	glutathione peroxidase 3 [Source:MGI Symbol Acc:MGI:105102]	19	22	48	47	49	26	34	58	35	46	64	35	50	72	38	53	73	47	50	95	48	67	Gpx3	34	36.3333	46.3333	49.6667	54.3333	56.6667	71.5
ENSMUSG00000075706	Gpx4	glutathione peroxidase 4 [Source:MGI Symbol Acc:MGI:104767]	3400	4981	4883	3932	3539	3880	4009	6686	5608	4648	3796	3965	4671	4974	4370	4582	4806	4031	5392	4859	5268	6287	Gpx4	4299	3809.33	5647.33	4144	4642	4743	5063.5
ENSMUSG00000004344	Gpx5	glutathione peroxidase 5 [Source:MGI Symbol Acc:MGI:104886]	0	0	0	0	0	0	0	0	0	0	0	2	0	0	0	0	0	0	0	0	0	0	Gpx5	0	0	0	0.666667	0	0	0
ENSMUSG00000004341	Gpx6	glutathione peroxidase 6 [Source:MGI Symbol Acc:MGI:1922762]	0	0	0	0	0	0	0	1	0	0	0	0	0	0	0	0	0	0	0	0	0	0	Gpx6	0	0	0.333333	0	0	0	0
ENSMUSG00000028597	Gpx7	glutathione peroxidase 7 [Source:MGI Symbol Acc:MGI:1914555]	9	3	4	5	6	4	5	3	0	6	3	3	4	6	3	5	4	5	7	20	1	19	Gpx7	5.25	5	3	3.33333	4.66667	5.33333	10.5
ENSMUSG00000021760	Gpx8	glutathione peroxidase 8 (putative) [Source:MGI Symbol Acc:MGI:1916840]	2	0	3	0	0	3	0	3	1	0	2	4	2	1	0	0	3	2	0	1	0	0	Gpx8	1.25	1	1.33333	2.66667	0.333333	1.66667	0.5
ENSMUSG00000028691	Prdx1	peroxiredoxin 1 [Source:MGI Symbol Acc:MGI:99523]	8941	10608	10647	9960	8201	9105	8982	12952	10278	9033	8614	8835	8850	7098	7555	7308	8746	9024	9396	5486	8157	8058	Prdx1	10039	8762.67	10754.3	8766.33	7320.33	9055.33	6821.5
ENSMUSG00000005161	Prdx2	peroxiredoxin 2 [Source:MGI Symbol Acc:MGI:109486]	3979	4147	4102	4122	2956	3510	3717	4172	3773	3178	2875	3246	3212	2808	2542	2533	3027	2798	2917	1920	2536	2289	Prdx2	4087.5	3394.33	3707.67	3111	2627.67	2914	2228
ENSMUSG00000083998	Prdx2-rs3	peroxiredoxin 2 related sequence 3 [Source:MGI Symbol Acc:MGI:1859808]	0	0	0	0	0	0	1	0	0	1	0	2	0	0	1	0	0	0	0	0	0	0	Prdx2-rs3	0	0.333333	0.333333	0.666667	0.333333	0	0
ENSMUSG00000024997	Prdx3	peroxiredoxin 3 [Source:MGI Symbol Acc:MGI:88034]	1773	1819	1871	1783	1316	1738	1678	2148	1787	1598	1544	1733	1620	1268	1239	1227	1337	1455	1231	720	1264	978	Prdx3	1811.5	1577.33	1844.33	1632.33	1244.67	1341	992
ENSMUSG00000025289	Prdx4	peroxiredoxin 4 [Source:MGI Symbol Acc:MGI:1859815]	469	411	526	605	283	322	361	401	326	231	236	254	236	199	96	114	193	155	153	115	101	70	Prdx4	502.75	322	319.333	242	136.333	167	108
ENSMUSG00000024953	Prdx5	peroxiredoxin 5 [Source:MGI Symbol Acc:MGI:1859821]	2364	2736	2328	2561	2271	2266	2195	3519	2733	2832	2346	2260	2606	2094	2125	2316	3146	2681	3344	2079	2577	2749	Prdx5	2497.25	2244	3028	2404	2178.33	3057	2328
ENSMUSG00000026701	Prdx6	peroxiredoxin 6 [Source:MGI Symbol Acc:MGI:894320]	6338	6753	7470	7000	6951	6801	6893	9029	8121	8168	8102	6993	7506	5203	5485	6111	7724	6959	7856	2790	5771	5309	Prdx6	6890.25	6881.67	8439.33	7533.67	5599.67	7513	4280.5
ENSMUSG00000050114	Prdx6b	peroxiredoxin 6B [Source:MGI Symbol Acc:MGI:1336888]	0	0	0	1	7	2	7	0	1	7	1	5	8	8	6	25	0	2	3	5	2	7	Prdx6b	0.25	5.33333	2.66667	4.66667	13	1.66667	3.5
ENSMUSG00000083737	Prdx6-ps2	peroxiredoxin 6 pseudogene 2 [Source:MGI Symbol Acc:MGI:1203519]	0	0	0	0	0	0	0	0	0	0	0	0	0	0	0	0	0	0	0	0	0	0	Prdx6-ps2	0	0	0	0	0	0	0
ENSMUSG00000027187	Cat	catalase [Source:MGI Symbol Acc:MGI:88271]	8875	9412	7286	6820	5530	8551	7757	3729	4839	7361	4290	5969	7329	3004	5314	6427	3925	2984	6076	2278	5714	6370	Cat	8098.25	7279.33	5309.67	5862.67	4915	4328.33	3996
ROS generating systems			Controls (untreated)				Direct 30 min			Direct 1d			Indirect 1d			Indirect 2d			PAM 1d			PAM 2d
Gene-ID	Gene-Name	Gene-Description	C-CD1_S73.1	C-WT2_S74.2	C-1-20_S75.3	C-2-20_S76.4	D-2-30_S77.5	D-CD1-30_S78.6	D-WT2-30_S79.7	D-2-24_S80.8	D-CD1-24_S81.9	D-WT2-24_S82.10	I-2-30_S83.11	I-CD1-30_S84.12	I-WT2-30_S85.13	I-2-24_S86.14	I-CD1-24_S87.15	I-WT2-24_S88.16	PAM-2-30_S89.17	PAM-CD1-30_S90.18	PAM-WT2-30_S91.19	PAM-2-24_S92.20	PAM-CD1-24_S93.21	PAM-WT2-24_S94.22	Gene-Name	Mean Ctrl	Mean Direct 30'	Mean Direct 1 d	Mean Indirect 1 d	Mean Indirect 2d	Mean PAM 1 d	Mean PAM 2d
ENSMUSG00000024066	Xdh	xanthine dehydrogenase [Source:MGI Symbol Acc:MGI:98973]	4179	3804	1971	3788	7127	5029	4980	4364	3869	6723	5608	4548	6258	4551	3725	5964	5531	2852	6156	3536	4449	6238	Xdh	3435.5	5712	4985.33	5471.33	4746.67	4846.33	3992.5
ENSMUSG00000064341	mt-Nd1	mitochondrially encoded NADH dehydrogenase 1 [Source:MGI Symbol Acc:MGI:101787]	22769	24356	20043	18952	18097	25623	25322	21911	23590	20312	19424	28240	22881	10948	14176	11049	14241	15896	17869	9032	14661	10550	mt-Nd1	21530	23014	21937.7	23515	12057.7	16002	11846.5
ENSMUSG00000064345	mt-Nd2	mitochondrially encoded NADH dehydrogenase 2 [Source:MGI Symbol Acc:MGI:102500]	10376	10980	9394	8065	8216	11216	11110	7405	9668	8183	7555	11475	9341	3314	4559	3258	4948	6224	7381	2568	4767	3141	mt-Nd2	9703.75	10180.7	8418.67	9457	3710.33	6184.33	3667.5
ENSMUSG00000064360	mt-Nd3	mitochondrially encoded NADH dehydrogenase 3 [Source:MGI Symbol Acc:MGI:102499]	13	14	4	3	3	16	13	1	5	2	1	10	5	0	7	0	1	9	6	0	10	2	mt-Nd3	8.5	10.6667	2.66667	5.33333	2.33333	5.33333	5
ENSMUSG00000064363	mt-Nd4	mitochondrially encoded NADH dehydrogenase 4 [Source:MGI Symbol Acc:MGI:102498]	6416	6574	5730	4921	5556	7319	6014	3966	5458	4544	4245	6847	5232	1833	2283	1626	2601	3688	3789	1408	2551	1474	mt-Nd4	5910.25	6296.33	4656	5441.33	1914	3359.33	1979.5
ENSMUSG00000065947	mt-Nd4l	mitochondrially encoded NADH dehydrogenase 4L [Source:MGI Symbol Acc:MGI:102497]	8	8	4	1	3	13	13	2	4	2	0	8	4	0	4	0	0	8	5	0	7	2	mt-Nd4l	5.25	9.66667	2.66667	4	1.33333	4.33333	3.5
ENSMUSG00000064367	mt-Nd5	mitochondrially encoded NADH dehydrogenase 5 [Source:MGI Symbol Acc:MGI:102496]	25874	26260	23266	22970	22279	27991	22902	13689	20768	17600	16820	25523	20772	7108	8488	6474	9427	12776	13850	5629	9357	6087	mt-Nd5	24592.5	24390.7	17352.3	21038.3	7356.67	12017.7	7493
ENSMUSG00000064368	mt-Nd6	mitochondrially encoded NADH dehydrogenase 6 [Source:MGI Symbol Acc:MGI:102495]	4093	4418	3896	3935	3335	4079	3764	1732	3243	2768	2657	4193	3228	944	1310	835	1155	1374	1975	855	1252	913	mt-Nd6	4085.5	3726	2581	3359.33	1029.67	1501.33	1053.5
ENSMUSG00000016427	Ndufa1	NADH dehydrogenase (ubiquinone) 1 alpha subcomplex 1 [Source:MGI Symbol Acc:MGI:1929511]	551	694	678	632	415	511	550	685	591	492	380	495	541	387	424	343	407	337	497	225	477	366	Ndufa1	638.75	492	589.333	472	384.667	413.667	351
ENSMUSG00000026260	Ndufa10	NADH dehydrogenase (ubiquinone) 1 alpha subcomplex 10 [Source:MGI Symbol Acc:MGI:1914523]	3877	3622	3467	3436	2773	3303	3386	3078	3121	3305	2864	3166	3192	2911	2729	2866	2598	2526	2827	2486	2620	2759	Ndufa10	3600.5	3154	3168	3074	2835.33	2650.33	2553
ENSMUSG00000002379	Ndufa11	NADH dehydrogenase (ubiquinone) 1 alpha subcomplex 11 [Source:MGI Symbol Acc:MGI:1917125]	929	1083	1133	1087	752	923	936	1339	1249	1069	855	881	963	800	804	777	973	922	1148	712	929	883	Ndufa11	1058	870.333	1219	899.667	793.667	1014.33	820.5
ENSMUSG00000020022	Ndufa12	NADH dehydrogenase (ubiquinone) 1 alpha subcomplex 12 [Source:MGI Symbol Acc:MGI:1913664]	1129	1151	1192	1039	768	1021	1063	1292	1148	1091	806	1015	1020	1045	941	1072	849	844	1063	1020	1095	1260	Ndufa12	1127.75	950.667	1177	947	1019.33	918.667	1057.5
ENSMUSG00000036199	Ndufa13	NADH dehydrogenase (ubiquinone) 1 alpha subcomplex 13 [Source:MGI Symbol Acc:MGI:1914434]	1167	1390	1489	1331	1038	1115	1180	1717	1567	1282	1117	1207	1178	1231	1253	1134	1202	1041	1317	1280	1251	1348	Ndufa13	1344.25	1111	1522	1167.33	1206	1186.67	1265.5
ENSMUSG00000014294	Ndufa2	NADH dehydrogenase (ubiquinone) 1 alpha subcomplex 2 [Source:MGI Symbol Acc:MGI:1343103]	1252	1596	1640	1876	962	1156	1236	1934	1569	1235	1091	1115	1249	1404	1220	1233	1176	972	1290	1560	1262	1589	Ndufa2	1591	1118	1579.33	1151.67	1285.67	1146	1411
ENSMUSG00000035674	Ndufa3	NADH dehydrogenase (ubiquinone) 1 alpha subcomplex 3 [Source:MGI Symbol Acc:MGI:1913341]	1004	1138	1156	1061	758	1024	910	1388	1246	985	771	906	1000	836	861	844	914	886	1052	871	980	955	Ndufa3	1089.75	897.333	1206.33	892.333	847	950.667	925.5
ENSMUSG00000029632	Ndufa4	NADH dehydrogenase (ubiquinone) 1 alpha subcomplex 4 [Source:MGI Symbol Acc:MGI:107686]	2785	3348	3244	2881	1793	2450	2515	3571	3275	2613	1968	2272	2485	1918	1795	1848	2095	2021	2853	1057	1919	1911	Ndufa4	3064.5	2252.67	3153	2241.67	1853.67	2323	1488
ENSMUSG00000040280	Ndufa4l2	NADH dehydrogenase (ubiquinone) 1 alpha subcomplex 4-like 2 [Source:MGI Symbol Acc:MGI:3039567]	2	3	6	4	3	7	6	2	5	5	7	12	13	7	10	6	6	4	4	7	4	6	Ndufa4l2	3.75	5.33333	4	10.6667	7.66667	4.66667	5.5
ENSMUSG00000023089	Ndufa5	NADH dehydrogenase (ubiquinone) 1 alpha subcomplex 5 [Source:MGI Symbol Acc:MGI:1915452]	479	540	603	537	297	366	459	633	574	499	315	415	507	384	358	386	382	373	526	359	410	455	Ndufa5	539.75	374	568.667	412.333	376	427	384.5
ENSMUSG00000022450	Ndufa6	NADH dehydrogenase (ubiquinone) 1 alpha subcomplex 6 (B14) [Source:MGI Symbol Acc:MGI:1914380]	1862	1742	1641	1511	961	1274	1539	2012	1586	1744	1148	1270	1852	1529	1374	1934	1333	975	1893	1429	1497	2360	Ndufa6	1689	1258	1780.67	1423.33	1612.33	1400.33	1463
ENSMUSG00000041881	Ndufa7	NADH dehydrogenase (ubiquinone) 1 alpha subcomplex 7 (B14.5a) [Source:MGI Symbol Acc:MGI:1913666]	1274	1426	1369	1360	982	1004	1222	2042	1594	1364	1182	1125	1470	1337	1106	1292	1406	1060	1580	1211	1294	1460	Ndufa7	1357.25	1069.33	1666.67	1259	1245	1348.67	1252.5
ENSMUSG00000026895	Ndufa8	NADH dehydrogenase (ubiquinone) 1 alpha subcomplex 8 [Source:MGI Symbol Acc:MGI:1915625]	1763	1950	2022	2110	1294	1620	1699	1915	1829	1628	1411	1588	1676	1290	1375	1263	1521	1569	1688	758	1323	1147	Ndufa8	1961.25	1537.67	1790.67	1558.33	1309.33	1592.67	1040.5
ENSMUSG00000000399	Ndufa9	NADH dehydrogenase (ubiquinone) 1 alpha subcomplex 9 [Source:MGI Symbol Acc:MGI:1913358]	2604	2846	2764	2675	2204	2512	2389	2822	2664	2531	2196	2337	2331	2386	2062	2049	2125	2213	2247	2114	2159	2122	Ndufa9	2722.25	2368.33	2672.33	2288	2165.67	2195	2136.5
ENSMUSG00000030869	Ndufab1	NADH dehydrogenase (ubiquinone) 1 alpha/beta subcomplex 1 [Source:MGI Symbol Acc:MGI:1917566]	1596	1700	1683	1664	1140	1407	1514	1658	1585	1435	1234	1571	1468	1642	1482	1607	1297	1286	1318	1712	1593	1859	Ndufab1	1660.75	1353.67	1559.33	1424.33	1577	1300.33	1652.5
ENSMUSG00000091989	Ndufab1-ps	NADH dehydrogenase (ubiquinone) 1 alpha/beta subcomplex 1 pseudogene [Source:MGI Symbol Acc:MGI:4936891]	0	3	4	2	1	0	3	1	2	3	2	4	2	2	3	0	3	3	2	2	1	2	Ndufab1-ps	2.25	1.33333	2	2.66667	1.66667	2.66667	1.5
ENSMUSG00000027305	Ndufaf1	NADH dehydrogenase (ubiquinone) 1 alpha subcomplex assembly factor 1 [Source:MGI Symbol Acc:MGI:1916952]	332	309	329	258	204	290	261	200	260	265	215	291	276	239	281	283	199	284	284	199	293	283	Ndufaf1	307	251.667	241.667	260.667	267.667	255.667	246
ENSMUSG00000068184	Ndufaf2	NADH dehydrogenase (ubiquinone) 1 alpha subcomplex assembly factor 2 [Source:MGI Symbol Acc:MGI:1922847]	130	122	283	170	105	80	109	126	95	71	100	87	81	110	66	64	75	54	66	65	59	61	Ndufaf2	176.25	98	97.3333	89.3333	80	65	62
ENSMUSG00000070283	Ndufaf3	NADH dehydrogenase (ubiquinone) 1 alpha subcomplex assembly factor 3 [Source:MGI Symbol Acc:MGI:1913956]	392	380	372	400	259	299	372	423	315	313	257	317	298	347	307	297	276	286	306	319	313	293	Ndufaf3	386	310	350.333	290.667	317	289.333	316
ENSMUSG00000028261	Ndufaf4	NADH dehydrogenase (ubiquinone) 1 alpha subcomplex assembly factor 4 [Source:MGI Symbol Acc:MGI:1915743]	709	835	840	752	549	663	655	713	646	608	515	706	657	691	628	586	411	520	526	421	730	647	Ndufaf4	784	622.333	655.667	626	635	485.667	575.5
ENSMUSG00000027384	Ndufaf5	NADH dehydrogenase (ubiquinone) complex I assembly factor 5 [Source:MGI Symbol Acc:MGI:1916737]	231	273	305	248	174	211	244	358	354	226	249	284	226	263	271	219	220	206	229	231	287	274	Ndufaf5	264.25	209.667	312.667	253	251	218.333	259
ENSMUSG00000050323	Ndufaf6	NADH dehydrogenase (ubiquinone) complex I assembly factor 6 [Source:MGI Symbol Acc:MGI:1924197]	226	208	256	229	125	160	199	209	164	177	149	184	191	184	167	182	128	120	123	129	141	158	Ndufaf6	229.75	161.333	183.333	174.667	177.667	123.667	135
ENSMUSG00000024082	Ndufaf7	NADH dehydrogenase (ubiquinone) 1 alpha subcomplex assembly factor 7 [Source:MGI Symbol Acc:MGI:1920944]	352	317	392	394	268	307	314	438	317	275	303	309	326	335	277	308	289	250	266	260	304	246	Ndufaf7	363.75	296.333	343.333	312.667	306.667	268.333	282
ENSMUSG00000078572	Ndufaf8	NADH dehydrogenase (ubiquinone) 1 alpha subcomplex assembly factor 8 [Source:MGI Symbol Acc:MGI:1913676]	429	489	500	448	347	409	417	496	451	438	302	374	423	305	324	373	307	271	467	245	343	467	Ndufaf8	466.5	391	461.667	366.333	334	348.333	294
ENSMUSG00000040048	Ndufb10	NADH dehydrogenase (ubiquinone) 1 beta subcomplex 10 [Source:MGI Symbol Acc:MGI:1915592]	1201	1374	1364	1303	793	1109	955	1281	1282	1161	840	1027	1153	808	860	834	943	947	1130	455	888	753	Ndufb10	1310.5	952.333	1241.33	1006.67	834	1006.67	671.5
ENSMUSG00000031059	Ndufb11	NADH dehydrogenase (ubiquinone) 1 beta subcomplex 11 [Source:MGI Symbol Acc:MGI:1349919]	1749	1846	1833	1788	1002	1529	1408	1783	1588	1253	968	1359	1316	1229	1262	1213	1112	901	1116	1007	1279	1294	Ndufb11	1804	1313	1541.33	1214.33	1234.67	1043	1143
ENSMUSG00000002416	Ndufb2	NADH dehydrogenase (ubiquinone) 1 beta subcomplex 2 [Source:MGI Symbol Acc:MGI:1915448]	731	881	963	835	565	710	740	1098	996	713	590	699	724	597	564	474	670	607	706	347	554	592	Ndufb2	852.5	671.667	935.667	671	545	661	450.5
ENSMUSG00000026032	Ndufb3	NADH dehydrogenase (ubiquinone) 1 beta subcomplex 3 [Source:MGI Symbol Acc:MGI:1913745]	542	581	643	590	408	480	506	684	625	525	384	463	546	331	361	342	433	432	572	228	347	377	Ndufb3	589	464.667	611.333	464.333	344.667	479	287.5
ENSMUSG00000022820	Ndufb4	NADH dehydrogenase (ubiquinone) 1 beta subcomplex 4 [Source:MGI Symbol Acc:MGI:1915444]	317	361	361	289	192	263	284	418	355	284	214	271	280	285	251	258	281	225	307	179	275	335	Ndufb4	332	246.333	352.333	255	264.667	271	227
ENSMUSG00000027673	Ndufb5	NADH dehydrogenase (ubiquinone) 1 beta subcomplex 5 [Source:MGI Symbol Acc:MGI:1913296]	1897	2439	2202	2180	1401	1874	1880	2311	2067	1775	1330	1732	1782	1602	1628	1574	1426	1267	1628	1316	1622	1715	Ndufb5	2179.5	1718.33	2051	1614.67	1601.33	1440.33	1469
ENSMUSG00000071014	Ndufb6	NADH dehydrogenase (ubiquinone) 1 beta subcomplex 6 [Source:MGI Symbol Acc:MGI:2684983]	1125	1412	1458	1337	853	1068	1020	1853	1585	1191	1033	1052	1176	1174	1017	1024	1156	1047	1342	1000	1080	1224	Ndufb6	1333	980.333	1543	1087	1071.67	1181.67	1040
ENSMUSG00000033938	Ndufb7	NADH dehydrogenase (ubiquinone) 1 beta subcomplex 7 [Source:MGI Symbol Acc:MGI:1914166]	1183	1384	1448	1386	1023	1126	1166	1603	1506	1230	1012	1091	1222	981	967	873	1088	1011	1359	779	1018	1035	Ndufb7	1350.25	1105	1446.33	1108.33	940.333	1152.67	898.5
ENSMUSG00000025204	Ndufb8	NADH dehydrogenase (ubiquinone) 1 beta subcomplex 8 [Source:MGI Symbol Acc:MGI:1914514]	1907	2360	2293	2169	1484	1854	1727	2864	2570	1853	1657	1753	1877	1956	1631	1621	1895	1844	2136	1880	1832	1905	Ndufb8	2182.25	1688.33	2429	1762.33	1736	1958.33	1856
ENSMUSG00000022354	Ndufb9	NADH dehydrogenase (ubiquinone) 1 beta subcomplex 9 [Source:MGI Symbol Acc:MGI:1913468]	3191	3011	2875	2691	1754	2274	2973	3462	3207	3405	1958	2252	3423	2430	2246	2930	2322	2010	3531	1892	2509	3682	Ndufb9	2942	2333.67	3358	2544.33	2535.33	2621	2200.5
ENSMUSG00000037152	Ndufc1	NADH dehydrogenase (ubiquinone) 1 subcomplex unknown 1 [Source:MGI Symbol Acc:MGI:1913627]	783	922	1003	1036	667	826	793	1216	1033	822	715	850	857	879	840	802	767	621	902	806	900	953	Ndufc1	936	762	1023.67	807.333	840.333	763.333	853
ENSMUSG00000030647	Ndufc2	NADH dehydrogenase (ubiquinone) 1 subcomplex unknown 2 [Source:MGI Symbol Acc:MGI:1344370]	1099	1303	1331	1357	786	927	1071	1582	1370	1047	831	950	1051	750	772	695	875	831	1009	384	670	697	Ndufc2	1272.5	928	1333	944	739	905	527
ENSMUSG00000025968	Ndufs1	NADH dehydrogenase (ubiquinone) Fe-S protein 1 [Source:MGI Symbol Acc:MGI:2443241]	3659	3226	3360	3664	3249	3501	3567	3580	3108	3334	3301	3402	3461	2771	2879	2576	2847	3003	2777	2146	2717	2420	Ndufs1	3477.25	3439	3340.67	3388	2742	2875.67	2431.5
ENSMUSG00000013593	Ndufs2	NADH dehydrogenase (ubiquinone) Fe-S protein 2 [Source:MGI Symbol Acc:MGI:2385112]	5352	6119	5724	5659	4362	5116	4954	5490	5340	4910	4405	4792	4691	4808	4520	4284	4147	3968	4476	4515	4777	4646	Ndufs2	5713.5	4810.67	5246.67	4629.33	4537.33	4197	4646
ENSMUSG00000005510	Ndufs3	NADH dehydrogenase (ubiquinone) Fe-S protein 3 [Source:MGI Symbol Acc:MGI:1915599]	1378	1472	1485	1414	1094	1303	1440	1490	1401	1408	1036	1213	1366	1056	1153	1155	1085	1190	1381	958	1128	1205	Ndufs3	1437.25	1279	1433	1205	1121.33	1218.67	1043
ENSMUSG00000021764	Ndufs4	NADH dehydrogenase (ubiquinone) Fe-S protein 4 [Source:MGI Symbol Acc:MGI:1343135]	756	919	1029	1096	856	736	776	1863	1058	808	987	798	791	1310	798	700	1182	791	890	1329	753	783	Ndufs4	950	789.333	1243	858.667	936	954.333	1041
ENSMUSG00000028648	Ndufs5	NADH dehydrogenase (ubiquinone) Fe-S protein 5 [Source:MGI Symbol Acc:MGI:1890889]	453	442	502	447	325	388	395	686	547	499	382	428	431	385	325	301	444	407	493	207	312	332	Ndufs5	461	369.333	577.333	413.667	337	448	259.5
ENSMUSG00000021606	Ndufs6	NADH dehydrogenase (ubiquinone) Fe-S protein 6 [Source:MGI Symbol Acc:MGI:107932]	1191	1448	1492	1460	903	1132	1066	1729	1283	1093	1017	1011	1093	1257	1098	1063	1134	945	1162	1185	1094	1185	Ndufs6	1397.75	1033.67	1368.33	1040.33	1139.33	1080.33	1139.5
ENSMUSG00000020153	Ndufs7	NADH dehydrogenase (ubiquinone) Fe-S protein 7 [Source:MGI Symbol Acc:MGI:1922656]	2015	2012	2015	2187	1600	1828	2007	2343	2073	2082	1624	1782	2016	1797	1659	1900	1716	1583	1968	1846	1603	1965	Ndufs7	2057.25	1811.67	2166	1807.33	1785.33	1755.67	1724.5
ENSMUSG00000059734	Ndufs8	NADH dehydrogenase (ubiquinone) Fe-S protein 8 [Source:MGI Symbol Acc:MGI:2385079]	1435	1768	1685	1661	1062	1359	1299	1881	1683	1228	1154	1327	1230	1249	1122	1025	1105	1042	1156	1079	1221	1181	Ndufs8	1637.25	1240	1597.33	1237	1132	1101	1150
ENSMUSG00000037916	Ndufv1	NADH dehydrogenase (ubiquinone) flavoprotein 1 [Source:MGI Symbol Acc:MGI:107851]	3911	4131	3885	4243	3241	3801	3758	3978	3851	3849	3450	3737	3830	3253	3179	3051	3009	3198	3327	2673	3247	2838	Ndufv1	4042.5	3600	3892.67	3672.33	3161	3178	2960
ENSMUSG00000024099	Ndufv2	NADH dehydrogenase (ubiquinone) flavoprotein 2 [Source:MGI Symbol Acc:MGI:1920150]	2507	2982	3034	2684	1799	2200	2322	3305	2832	2344	2049	2241	2387	2060	1853	1914	2037	1955	2368	1551	1943	2033	Ndufv2	2801.75	2107	2827	2225.67	1942.33	2120	1747
ENSMUSG00000024038	Ndufv3	NADH dehydrogenase (ubiquinone) flavoprotein 3 [Source:MGI Symbol Acc:MGI:1890894]	1442	1599	1497	1493	1121	1359	1201	1332	1277	1283	1070	1158	1256	928	1012	1040	1201	933	1278	671	1020	1026	Ndufv3	1507.75	1227	1297.33	1161.33	993.333	1137.33	845.5
ENSMUSG00000021577	Sdha	succinate dehydrogenase complex subunit A flavoprotein (Fp) [Source:MGI Symbol Acc:MGI:1914195]	9061	9302	9044	9155	8200	8986	8664	8642	8325	8728	8225	8768	8613	7672	7816	7064	7648	7349	7752	7213	7935	6977	Sdha	9140.5	8616.67	8565	8535.33	7517.33	7583	7574
ENSMUSG00000074211	Sdhaf1	succinate dehydrogenase complex assembly factor 1 [Source:MGI Symbol Acc:MGI:1915582]	516	505	512	474	286	329	487	456	448	467	345	390	473	382	448	495	364	344	444	302	357	379	Sdhaf1	501.75	367.333	457	402.667	441.667	384	329.5
ENSMUSG00000024668	Sdhaf2	succinate dehydrogenase complex assembly factor 2 [Source:MGI Symbol Acc:MGI:1913322]	593	767	742	694	622	633	645	842	849	632	634	674	620	760	760	736	686	798	801	784	802	707	Sdhaf2	699	633.333	774.333	642.667	752	761.667	793
ENSMUSG00000042505	Sdhaf3	succinate dehydrogenase complex assembly factor 3 [Source:MGI Symbol Acc:MGI:1913288]	111	176	196	166	133	132	153	146	135	111	117	123	126	118	146	124	106	66	110	62	132	113	Sdhaf3	162.25	139.333	130.667	122	129.333	94	97
ENSMUSG00000026154	Sdhaf4	succinate dehydrogenase complex assembly factor 4 [Source:MGI Symbol Acc:MGI:1915252]	119	169	180	165	103	130	138	241	211	134	127	137	157	131	136	103	158	132	154	87	125	89	Sdhaf4	158.25	123.667	195.333	140.333	123.333	148	106
ENSMUSG00000009863	Sdhb	succinate dehydrogenase complex subunit B iron sulfur (Ip) [Source:MGI Symbol Acc:MGI:1914930]	3687	4005	3914	4123	2974	3449	3567	4593	4388	3968	3167	3390	4082	3840	3141	3409	3517	2907	4093	3189	3487	4051	Sdhb	3932.25	3330	4316.33	3546.33	3463.33	3505.67	3338
ENSMUSG00000058076	Sdhc	succinate dehydrogenase complex subunit C integral membrane protein [Source:MGI Symbol Acc:MGI:1913302]	3616	3990	3931	4298	3274	3406	3606	4036	3527	3654	3359	3316	3511	2821	2689	2832	3356	2905	3457	2288	2905	2857	Sdhc	3958.75	3428.67	3739	3395.33	2780.67	3239.33	2596.5
ENSMUSG00000000171	Sdhd	succinate dehydrogenase complex subunit D integral membrane protein [Source:MGI Symbol Acc:MGI:1914175]	4593	5381	5213	4626	3634	4346	4518	5007	4495	4202	3490	3758	4131	2867	2986	3173	3434	3307	4275	2128	3101	3222	Sdhd	4953.25	4166	4568	3793	3008.67	3672	2614.5
ENSMUSG00000022110	Sucla2	succinate-Coenzyme A ligase ADP-forming beta subunit [Source:MGI Symbol Acc:MGI:1306775]	2251	2343	2409	2393	1891	2198	2253	2426	1949	2159	1787	1840	2145	1741	1751	2187	1728	1597	2106	1915	1959	2632	Sucla2	2349	2114	2178	1924	1893	1810.33	1937
ENSMUSG00000052738	Suclg1	succinate-CoA ligase GDP-forming alpha subunit [Source:MGI Symbol Acc:MGI:1927234]	3290	3512	3423	3499	2823	3070	3135	3404	3065	3179	2927	2934	3130	2947	2711	2742	2973	2726	3039	2301	2683	2679	Suclg1	3431	3009.33	3216	2997	2800	2912.67	2492
ENSMUSG00000061838	Suclg2	succinate-Coenzyme A ligase GDP-forming beta subunit [Source:MGI Symbol Acc:MGI:1306824]	3053	3097	2716	3006	2714	2844	2895	3213	2959	2934	3009	2859	2806	2373	2352	1893	2844	2763	2548	1722	2114	1559	Suclg2	2968	2817.67	3035.33	2891.33	2206	2718.33	1918
ENSMUSG00000005882	Uqcc1	ubiquinol-cytochrome c reductase complex assembly factor 1 [Source:MGI Symbol Acc:MGI:1929472]	934	844	827	866	637	787	860	813	765	745	740	754	865	806	737	848	653	715	660	611	706	775	Uqcc1	867.75	761.333	774.333	786.333	797	676	658.5
ENSMUSG00000024208	Uqcc2	ubiquinol-cytochrome c reductase complex assembly factor 2 [Source:MGI Symbol Acc:MGI:1914517]	614	731	791	703	544	512	534	1217	908	564	612	595	592	1023	937	631	780	745	769	1186	890	814	Uqcc2	709.75	530	896.333	599.667	863.667	764.667	1038
ENSMUSG00000071654	Uqcc3	ubiquinol-cytochrome c reductase complex assembly factor 3 [Source:MGI Symbol Acc:MGI:2147553]	287	358	328	355	170	225	212	248	276	220	152	210	204	148	174	180	153	174	208	140	200	169	Uqcc3	332	202.333	248	188.667	167.333	178.333	170
ENSMUSG00000059534	Uqcr10	ubiquinol-cytochrome c reductase complex III subunit X [Source:MGI Symbol Acc:MGI:1913402]	2394	2603	2643	2759	1704	2150	2282	3198	2637	2209	1816	1980	2245	1718	1673	1643	2117	1654	2342	1338	1797	1903	Uqcr10	2599.75	2045.33	2681.33	2013.67	1678	2037.67	1567.5
ENSMUSG00000020163	Uqcr11	ubiquinol-cytochrome c reductase complex III subunit XI [Source:MGI Symbol Acc:MGI:1913844]	1847	2168	2195	1921	1329	1693	1776	2311	2185	1749	1430	1678	1673	951	1047	866	1467	1334	1768	444	1051	910	Uqcr11	2032.75	1599.33	2081.67	1593.67	954.667	1523	747.5
ENSMUSG00000021520	Uqcrb	ubiquinol-cytochrome c reductase binding protein [Source:MGI Symbol Acc:MGI:1914780]	1273	1322	1471	1319	849	1037	1032	1912	1401	1149	1035	1116	1140	1202	1088	1083	1134	1066	1240	1312	1213	1432	Uqcrb	1346.25	972.667	1487.33	1097	1124.33	1146.67	1262.5
ENSMUSG00000025651	Uqcrc1	ubiquinol-cytochrome c reductase core protein 1 [Source:MGI Symbol Acc:MGI:107876]	9545	10758	10431	10661	10003	10685	10270	11695	11892	11143	10087	10658	10551	10494	9508	9506	10242	10015	10380	10616	10521	9961	Uqcrc1	10348.8	10319.3	11576.7	10432	9836	10212.3	10568.5
ENSMUSG00000030884	Uqcrc2	ubiquinol cytochrome c reductase core protein 2 [Source:MGI Symbol Acc:MGI:1914253]	6682	7161	7046	6260	5588	6576	6537	7828	6733	6390	5854	6231	6133	6068	5553	5478	5736	5266	5942	5884	5819	5793	Uqcrc2	6787.25	6233.67	6983.67	6072.67	5699.67	5648	5851.5
ENSMUSG00000038462	Uqcrfs1	ubiquinol-cytochrome c reductase Rieske iron-sulfur polypeptide 1 [Source:MGI Symbol Acc:MGI:1913944]	3891	4551	4224	4545	3178	3614	3636	4336	3935	3673	3019	3353	3517	2848	2825	3005	3044	2725	3537	2442	3136	3333	Uqcrfs1	4302.75	3476	3981.33	3296.33	2892.67	3102	2789
ENSMUSG00000063882	Uqcrh	ubiquinol-cytochrome c reductase hinge protein [Source:MGI Symbol Acc:MGI:1913826]	2549	3117	2880	2758	1693	2316	2275	2907	2808	2246	1643	1966	2274	1153	1422	1405	1825	1622	2461	678	1475	1533	Uqcrh	2826	2094.67	2653.67	1961	1326.67	1969.33	1076.5
ENSMUSG00000037438	Uqcrh-ps1	ubiquinol-cytochrome c reductase hinge protein pseudogene 1 [Source:MGI Symbol Acc:MGI:3641869]	0	0	2	0	0	0	0	0	0	0	0	0	2	1	1	0	1	1	0	0	0	0	Uqcrh-ps1	0.5	0	0	0.666667	0.666667	0.666667	0
ENSMUSG00000081413	Uqcrh-ps2	ubiquinol-cytochrome c reductase hinge protein pseudogene 2 [Source:MGI Symbol Acc:MGI:3650492]	0	0	0	0	0	0	0	1	0	0	0	0	0	0	0	1	1	0	0	0	0	0	Uqcrh-ps2	0	0	0.333333	0	0.333333	0.333333	0
ENSMUSG00000044894	Uqcrq	ubiquinol-cytochrome c reductase complex III subunit VII [Source:MGI Symbol Acc:MGI:107807]	3813	4215	4054	3932	2712	3378	3588	4959	4487	3820	3014	3502	3811	3526	3566	3432	3364	2923	3872	2539	3675	3789	Uqcrq	4003.5	3226	4422	3442.33	3508	3386.33	3107
ENSMUSG00000029361	Nos1	nitric oxide synthase 1 neuronal [Source:MGI Symbol Acc:MGI:97360]	0	0	1	0	1	1	0	3	0	0	1	0	0	0	0	0	1	1	0	1	2	1	Nos1	0.25	0.666667	1	0.333333	0	0.666667	1.5
ENSMUSG00000038473	Nos1ap	nitric oxide synthase 1 (neuronal) adaptor protein [Source:MGI Symbol Acc:MGI:1917979]	101	57	83	59	97	84	106	47	73	100	142	94	131	119	94	126	135	76	107	101	76	169	Nos1ap	75	95.6667	73.3333	122.333	113	106	88.5
ENSMUSG00000020826	Nos2	nitric oxide synthase 2 inducible [Source:MGI Symbol Acc:MGI:97361]	156	56	137	393	1131	112	205	915	103	318	1711	93	208	4045	559	767	1718	117	367	6805	567	1392	Nos2	185.5	482.667	445.333	670.667	1790.33	734	3686
ENSMUSG00000028978	Nos3	nitric oxide synthase 3 endothelial cell [Source:MGI Symbol Acc:MGI:97362]	54	36	34	31	93	57	82	71	136	70	79	106	113	71	74	83	71	126	89	45	58	81	Nos3	38.75	77.3333	92.3333	99.3333	76	95.3333	51.5
ENSMUSG00000003421	Nosip	nitric oxide synthase interacting protein [Source:MGI Symbol Acc:MGI:1913644]	638	650	679	764	690	663	689	674	629	645	643	597	648	599	613	556	629	649	569	574	539	517	Nosip	682.75	680.667	649.333	629.333	589.333	615.667	556.5
ENSMUSG00000034738	Nostrin	nitric oxide synthase trafficker [Source:MGI Symbol Acc:MGI:3606242]	653	714	663	643	655	578	590	835	638	711	691	623	690	811	716	1043	780	736	957	859	794	1385	Nostrin	668.25	607.667	728	668	856.667	824.333	826.5
ENSMUSG00000036285	Noa1	nitric oxide associated 1 [Source:MGI Symbol Acc:MGI:1914306]	1225	1154	1125	1484	800	1086	1006	813	846	813	821	991	900	802	789	739	659	747	623	441	651	504	Noa1	1247	964	824	904	776.667	676.333	546
ENSMUSG00000032323	Cyp11a1	cytochrome P450 family 11 subfamily a polypeptide 1 [Source:MGI Symbol Acc:MGI:88582]	2	1	2	5	5	4	4	1	4	3	3	4	5	2	0	2	5	5	5	4	1	1	Cyp11a1	2.5	4.33333	2.66667	4	1.33333	5	2.5
ENSMUSG00000075604	Cyp11b1	cytochrome P450 family 11 subfamily b polypeptide 1 [Source:MGI Symbol Acc:MGI:88583]	0	0	0	0	5	2	0	4	1	4	12	4	4	11	3	3	10	20	13	21	5	14	Cyp11b1	0	2.33333	3	6.66667	5.66667	14.3333	13
ENSMUSG00000022589	Cyp11b2	cytochrome P450 family 11 subfamily b polypeptide 2 [Source:MGI Symbol Acc:MGI:88584]	0	0	0	0	3	0	0	0	0	1	3	2	1	6	0	1	3	7	3	7	2	2	Cyp11b2	0	1	0.333333	2	2.33333	4.33333	4.5
ENSMUSG00000003555	Cyp17a1	cytochrome P450 family 17 subfamily a polypeptide 1 [Source:MGI Symbol Acc:MGI:88586]	3	1	0	0	2	2	1	0	2	0	2	4	0	4	3	0	2	0	0	5	2	4	Cyp17a1	1	1.66667	0.666667	2	2.33333	0.666667	3.5
ENSMUSG00000032274	Cyp19a1	cytochrome P450 family 19 subfamily a polypeptide 1 [Source:MGI Symbol Acc:MGI:88587]	0	0	0	0	1	0	0	0	1	0	1	0	0	1	1	2	1	3	1	2	0	0	Cyp19a1	0	0.333333	0.333333	0.333333	1.33333	1.66667	1
ENSMUSG00000032315	Cyp1a1	cytochrome P450 family 1 subfamily a polypeptide 1 [Source:MGI Symbol Acc:MGI:88588]	14	15	73	10	112	116	55	203	255	218	70	74	77	36	102	27	111	704	159	162	124	35	Cyp1a1	28	94.3333	225.333	73.6667	55	324.667	143
ENSMUSG00000032310	Cyp1a2	cytochrome P450 family 1 subfamily a polypeptide 2 [Source:MGI Symbol Acc:MGI:88589]	1	0	3	0	1	2	1	2	3	0	1	0	0	0	1	0	1	2	2	1	1	0	Cyp1a2	1	1.33333	1.66667	0.333333	0.333333	1.66667	1
ENSMUSG00000024087	Cyp1b1	cytochrome P450 family 1 subfamily b polypeptide 1 [Source:MGI Symbol Acc:MGI:88590]	3	1	20	2	9	13	18	37	25	57	21	9	15	2	0	1	41	112	48	3	0	2	Cyp1b1	6.5	13.3333	39.6667	15	1	67	1.5
ENSMUSG00000049439	Cyp20a1	cytochrome P450 family 20 subfamily a polypeptide 1 [Source:MGI Symbol Acc:MGI:1925201]	381	343	461	469	373	320	310	634	479	305	519	356	354	558	329	303	492	463	370	430	307	305	Cyp20a1	413.5	334.333	472.667	409.667	396.667	441.667	368.5
ENSMUSG00000024365	Cyp21a1	cytochrome P450 family 21 subfamily a polypeptide 1 [Source:MGI Symbol Acc:MGI:88591]	0	0	0	0	1	0	0	0	1	0	0	0	1	1	0	0	2	0	0	4	0	1	Cyp21a1	0	0.333333	0.333333	0.333333	0.333333	0.666667	2
ENSMUSG00000092471	Cyp21a2-ps	cytochrome P450 family 21 subfamily a polypeptide 2 pseudogene [Source:MGI Symbol Acc:MGI:3645529]	1	0	0	1	0	0	0	0	0	0	0	0	0	0	0	0	2	0	0	2	0	0	Cyp21a2-ps	0.5	0	0	0	0	0.666667	1
ENSMUSG00000038567	Cyp24a1	cytochrome P450 family 24 subfamily a polypeptide 1 [Source:MGI Symbol Acc:MGI:88593]	0	0	0	0	0	0	0	0	0	0	0	0	0	0	0	0	0	0	0	1	0	0	Cyp24a1	0	0	0	0	0	0	0.5
ENSMUSG00000024987	Cyp26a1	cytochrome P450 family 26 subfamily a polypeptide 1 [Source:MGI Symbol Acc:MGI:1096359]	2	1	1	0	0	2	0	0	2	1	0	3	0	5	0	8	0	0	1	9	1	6	Cyp26a1	1	0.666667	1	1	4.33333	0.333333	5
ENSMUSG00000063415	Cyp26b1	cytochrome P450 family 26 subfamily b polypeptide 1 [Source:MGI Symbol Acc:MGI:2176159]	2	0	1	0	4	1	3	0	2	2	5	6	3	5	17	7	5	3	2	11	8	6	Cyp26b1	0.75	2.66667	1.33333	4.66667	9.66667	3.33333	9.5
ENSMUSG00000062432	Cyp26c1	cytochrome P450 family 26 subfamily c polypeptide 1 [Source:MGI Symbol Acc:MGI:2679699]	4	1	5	1	6	8	3	2	7	3	4	4	3	7	9	9	0	2	4	6	9	15	Cyp26c1	2.75	5.66667	4	3.66667	8.33333	2	7.5
ENSMUSG00000026170	Cyp27a1	cytochrome P450 family 27 subfamily a polypeptide 1 [Source:MGI Symbol Acc:MGI:88594]	74	15	55	36	178	68	139	323	285	378	290	188	293	122	108	218	413	396	471	83	139	151	Cyp27a1	45	128.333	328.667	257	149.333	426.667	111
ENSMUSG00000006724	Cyp27b1	cytochrome P450 family 27 subfamily b polypeptide 1 [Source:MGI Symbol Acc:MGI:1098274]	7	2	4	2	4	8	4	3	6	2	9	7	2	9	10	8	5	2	3	11	7	10	Cyp27b1	3.75	5.33333	3.66667	6	9	3.33333	9
ENSMUSG00000060407	Cyp2a12	cytochrome P450 family 2 subfamily a polypeptide 12 [Source:MGI Symbol Acc:MGI:105055]	0	0	1	0	0	0	0	0	0	0	0	0	0	0	0	0	1	0	0	0	0	0	Cyp2a12	0.25	0	0	0	0	0.333333	0
ENSMUSG00000108487	Cyp2a21-ps	cytochrome P450 family 2 subfamily a polypeptide 21 pseudogene [Source:MGI Symbol Acc:MGI:3647278]	0	0	0	0	0	0	0	0	0	1	0	0	0	0	0	0	0	0	1	0	0	0	Cyp2a21-ps	0	0	0.333333	0	0	0.333333	0
ENSMUSG00000091867	Cyp2a22	cytochrome P450 family 2 subfamily a polypeptide 22 [Source:MGI Symbol Acc:MGI:3648316]	0	0	0	0	0	0	0	0	0	0	0	0	0	0	0	0	0	0	0	0	0	0	Cyp2a22	0	0	0	0	0	0	0
ENSMUSG00000074254	Cyp2a4	cytochrome P450 family 2 subfamily a polypeptide 4 [Source:MGI Symbol Acc:MGI:88596]	1	1	0	1	0	0	1	0	1	0	0	0	0	0	0	0	1	3	0	1	0	1	Cyp2a4	0.75	0.333333	0.333333	0	0	1.33333	0.5
ENSMUSG00000005547	Cyp2a5	cytochrome P450 family 2 subfamily a polypeptide 5 [Source:MGI Symbol Acc:MGI:88597]	0	0	0	1	5	1	2	1	2	1	1	0	2	0	0	12	2	4	34	7	6	13	Cyp2a5	0.25	2.66667	1.33333	1	4	13.3333	6.5
ENSMUSG00000022818	Cyp2ab1	cytochrome P450 family 2 subfamily ab polypeptide 1 [Source:MGI Symbol Acc:MGI:3644957]	0	0	1	0	0	0	0	0	1	0	1	3	0	3	4	2	2	1	0	2	4	0	Cyp2ab1	0.25	0	0.333333	1.33333	3	1	3
ENSMUSG00000030483	Cyp2b10	cytochrome P450 family 2 subfamily b polypeptide 10 [Source:MGI Symbol Acc:MGI:88598]	3734	5216	8410	3316	4836	7702	5516	3855	6142	6308	3235	5171	4581	1575	3654	3727	2809	3649	5085	1266	4587	3875	Cyp2b10	5169	6018	5435	4329	2985.33	3847.67	2926.5
ENSMUSG00000040583	Cyp2b13	cytochrome P450 family 2 subfamily b polypeptide 13 [Source:MGI Symbol Acc:MGI:88599]	11	16	26	13	24	22	12	24	32	34	18	14	26	6	9	13	33	35	48	4	13	17	Cyp2b13	16.5	19.3333	30	19.3333	9.33333	38.6667	8.5
ENSMUSG00000066704	Cyp2b19	cytochrome P450 family 2 subfamily b polypeptide 19 [Source:MGI Symbol Acc:MGI:107303]	0	0	1	1	0	0	0	0	1	0	0	0	2	0	3	0	2	0	5	0	0	1	Cyp2b19	0.5	0	0.333333	0.666667	1	2.33333	0
ENSMUSG00000040650	Cyp2b23	cytochrome P450 family 2 subfamily b polypeptide 23 [Source:MGI Symbol Acc:MGI:3646735]	0	0	0	0	0	0	0	0	0	0	0	0	0	0	0	0	1	0	2	0	0	0	Cyp2b23	0	0	0	0	0	1	0
ENSMUSG00000108544	Cyp2b26-ps	cytochrome P450 family 2 subfamily b polypeptide 26 pseudogene [Source:MGI Symbol Acc:MGI:3648075]	0	0	0	0	1	0	1	0	0	0	0	2	0	0	0	0	0	0	0	0	0	0	Cyp2b26-ps	0	0.666667	0	0.666667	0	0	0
ENSMUSG00000108606	Cyp2b27-ps	cytochrome P450 family 2 subfamily b polypeptide 27 pseudogene [Source:MGI Symbol Acc:MGI:3643081]	0	1	0	2	3	1	2	3	3	3	5	3	0	2	1	0	5	7	4	2	3	2	Cyp2b27-ps	0.75	2	3	2.66667	1	5.33333	2.5
ENSMUSG00000040660	Cyp2b9	cytochrome P450 family 2 subfamily b polypeptide 9 [Source:MGI Symbol Acc:MGI:88600]	3	0	3	3	6	2	4	5	7	8	9	6	4	3	1	3	4	10	19	1	4	2	Cyp2b9	2.25	4	6.66667	6.33333	2.33333	11	2.5
ENSMUSG00000003053	Cyp2c29	cytochrome P450 family 2 subfamily c polypeptide 29 [Source:MGI Symbol Acc:MGI:103238]	2695	3619	5282	958	1849	4689	4226	3407	8264	7736	1896	4857	3980	1224	6005	3744	2932	10935	10695	1587	6790	4211	Cyp2c29	3138.5	3588	6469	3577.67	3657.67	8187.33	4188.5
ENSMUSG00000042248	Cyp2c37	cytochrome P450 family 2. subfamily c polypeptide 37 [Source:MGI Symbol Acc:MGI:1306806]	148	184	160	52	37	137	74	27	87	128	15	59	82	35	216	106	21	50	100	59	217	140	Cyp2c37	136	82.6667	80.6667	52	119	57	138
ENSMUSG00000032808	Cyp2c38	cytochrome P450 family 2 subfamily c polypeptide 38 [Source:MGI Symbol Acc:MGI:1306819]	754	1487	1432	634	314	1027	534	100	358	363	117	371	256	135	629	233	102	238	371	246	735	361	Cyp2c38	1076.75	625	273.667	248	332.333	237	490.5
ENSMUSG00000025003	Cyp2c39	cytochrome P450 family 2 subfamily c polypeptide 39 [Source:MGI Symbol Acc:MGI:1306818]	28	62	71	34	24	40	27	16	57	34	9	24	24	7	44	18	11	58	43	11	61	25	Cyp2c39	48.75	30.3333	35.6667	19	23	37.3333	36
ENSMUSG00000025004	Cyp2c40	cytochrome P450 family 2 subfamily c polypeptide 40 [Source:MGI Symbol Acc:MGI:1306815]	20	25	17	27	9	24	12	9	14	17	10	14	17	10	20	6	4	9	12	7	15	16	Cyp2c40	22.25	15	13.3333	13.6667	12	8.33333	11
ENSMUSG00000025197	Cyp2c44	cytochrome P450 family 2 subfamily c polypeptide 44 [Source:MGI Symbol Acc:MGI:1888897]	51	40	50	53	89	53	40	75	30	31	67	34	37	32	8	7	82	26	41	29	19	10	Cyp2c44	48.5	60.6667	45.3333	46	15.6667	49.6667	24
ENSMUSG00000054827	Cyp2c50	cytochrome P450 family 2 subfamily c polypeptide 50 [Source:MGI Symbol Acc:MGI:2147497]	44	63	44	16	10	39	26	5	23	37	9	16	21	6	54	25	7	14	28	14	66	45	Cyp2c50	41.75	25	21.6667	15.3333	28.3333	16.3333	40
ENSMUSG00000093610	Cyp2c53-ps	cytochrome P450 family 2 subfamily c polypeptide 53-ps [Source:MGI Symbol Acc:MGI:3646306]	8	20	27	6	7	20	24	13	21	25	10	20	27	10	22	24	12	33	34	12	34	33	Cyp2c53-ps	15.25	17	19.6667	19	18.6667	26.3333	23
ENSMUSG00000067225	Cyp2c54	cytochrome P450 family 2 subfamily c polypeptide 54 [Source:MGI Symbol Acc:MGI:3642960]	22	20	19	7	9	18	23	17	30	57	14	19	41	6	23	13	10	36	81	3	28	27	Cyp2c54	17	16.6667	34.6667	24.6667	14	42.3333	15.5
ENSMUSG00000025002	Cyp2c55	cytochrome P450 family 2 subfamily c polypeptide 55 [Source:MGI Symbol Acc:MGI:1919332]	343	253	336	130	194	316	414	232	594	644	185	320	444	182	469	552	145	466	518	79	310	382	Cyp2c55	265.5	308	490	316.333	401	376.333	194.5
ENSMUSG00000067231	Cyp2c65	cytochrome P450 family 2 subfamily c polypeptide 65 [Source:MGI Symbol Acc:MGI:1919553]	5556	7307	6246	5317	6975	6692	6166	9162	7685	7958	6710	6400	7154	5001	5308	6450	7884	8141	8946	3485	6411	6758	Cyp2c65	6106.5	6611	8268.33	6754.67	5586.33	8323.67	4948
ENSMUSG00000067229	Cyp2c66	cytochrome P450 family 2 subfamily c polypeptide 66 [Source:MGI Symbol Acc:MGI:1917138]	4102	6108	6219	3644	3311	5589	4098	4606	5985	5192	3074	4879	4436	3700	6292	5707	3208	5299	5111	3078	6795	6177	Cyp2c66	5018.25	4332.67	5261	4129.67	5233	4539.33	4936.5
ENSMUSG00000062624	Cyp2c67	cytochrome P450 family 2 subfamily c polypeptide 67 [Source:MGI Symbol Acc:MGI:3612288]	149	239	199	158	118	179	142	100	133	102	101	141	134	74	146	84	96	88	124	56	144	89	Cyp2c67	186.25	146.333	111.667	125.333	101.333	102.667	100
ENSMUSG00000074882	Cyp2c68	cytochrome P450 family 2 subfamily c polypeptide 68 [Source:MGI Symbol Acc:MGI:3612287]	1135	1534	1257	1079	667	1199	993	587	647	874	443	754	816	390	707	647	467	375	800	276	780	862	Cyp2c68	1251.25	953	702.667	671	581.333	547.333	528
ENSMUSG00000092008	Cyp2c69	cytochrome P450 family 2 subfamily c polypeptide 69 [Source:MGI Symbol Acc:MGI:3721049]	3	8	7	3	3	2	2	1	7	1	2	4	1	3	28	0	4	1	3	4	6	3	Cyp2c69	5.25	2.33333	3	2.33333	10.3333	2.66667	5
ENSMUSG00000060613	Cyp2c70	cytochrome P450 family 2 subfamily c polypeptide 70 [Source:MGI Symbol Acc:MGI:2385878]	292	303	392	284	169	228	202	103	133	142	105	134	133	38	24	27	88	94	161	69	70	90	Cyp2c70	317.75	199.667	126	124	29.6667	114.333	69.5
ENSMUSG00000094806	Cyp2d10	cytochrome P450 family 2 subfamily d polypeptide 10 [Source:MGI Symbol Acc:MGI:88602]	140	41	57	61	155	78	332	122	134	322	127	61	347	54	168	72	155	131	362	156	89	86	Cyp2d10	74.75	188.333	192.667	178.333	98	216	122.5
ENSMUSG00000068085	Cyp2d11	cytochrome P450 family 2 subfamily d polypeptide 11 [Source:MGI Symbol Acc:MGI:88603]	4	3	2	1	3	2	10	1	1	10	2	4	4	2	5	1	4	1	5	3	5	4	Cyp2d11	2.5	5	4	3.33333	2.66667	3.33333	4
ENSMUSG00000096852	Cyp2d12	cytochrome P450 family 2 subfamily d polypeptide 12 [Source:MGI Symbol Acc:MGI:88604]	1	0	0	2	0	1	2	0	1	3	0	0	3	1	1	0	0	2	2	0	0	1	Cyp2d12	0.75	1	1.33333	1	0.666667	1.33333	0
ENSMUSG00000061740	Cyp2d22	cytochrome P450 family 2 subfamily d polypeptide 22 [Source:MGI Symbol Acc:MGI:1929474]	25	21	24	34	40	26	39	17	22	40	20	28	49	54	180	36	36	15	49	147	78	64	Cyp2d22	26	35	26.3333	32.3333	90	33.3333	112.5
ENSMUSG00000022445	Cyp2d26	cytochrome P450 family 2 subfamily d polypeptide 26 [Source:MGI Symbol Acc:MGI:1923529]	9249	7834	5463	5671	5786	6894	9469	3747	5257	10575	4150	5426	10265	4311	4836	10310	5286	3263	10636	4267	8222	15735	Cyp2d26	7054.25	7383	6526.33	6613.67	6485.67	6395	6244.5
ENSMUSG00000094559	Cyp2d34	cytochrome P450 family 2 subfamily d polypeptide 34 [Source:MGI Symbol Acc:MGI:2385022]	807	345	363	441	516	417	1020	190	259	556	246	233	720	129	94	161	214	158	417	109	149	350	Cyp2d34	489	651	335	399.667	128	263	129
ENSMUSG00000075517	Cyp2d37-ps	cytochrome P450 family 2 subfamily d polypeptide 37 pseudogene [Source:MGI Symbol Acc:MGI:3721937]	2	0	0	2	3	3	4	0	3	5	2	2	7	1	2	2	1	3	4	2	3	0	Cyp2d37-ps	1	3.33333	2.66667	3.66667	1.66667	2.66667	2.5
ENSMUSG00000068083	Cyp2d40	cytochrome P450 family 2 subfamily d polypeptide 40 [Source:MGI Symbol Acc:MGI:1919004]	7	2	5	10	7	7	6	7	4	15	2	11	7	8	5	11	7	3	8	6	18	16	Cyp2d40	6	6.66667	8.66667	6.66667	8	6	12
ENSMUSG00000058613	Cyp2d41-ps	cytochrome P450 family 2 subfamily d member 41 pseudogene [Source:MGI Symbol Acc:MGI:3645691]	0	0	4	1	3	4	2	0	2	6	4	4	3	0	1	6	3	4	5	4	4	7	Cyp2d41-ps	1.25	3	2.66667	3.66667	2.33333	4	4
ENSMUSG00000068086	Cyp2d9	cytochrome P450 family 2 subfamily d polypeptide 9 [Source:MGI Symbol Acc:MGI:88606]	89	37	64	63	133	68	292	49	79	259	45	37	233	22	21	26	69	63	320	47	30	68	Cyp2d9	63.25	164.333	129	105	23	150.667	38.5
ENSMUSG00000025479	Cyp2e1	cytochrome P450 family 2 subfamily e polypeptide 1 [Source:MGI Symbol Acc:MGI:88607]	61	28	17	14	4	27	50	6	20	34	11	37	43	1	9	15	6	4	36	0	29	12	Cyp2e1	30	27	20	30.3333	8.33333	15.3333	14.5
ENSMUSG00000052974	Cyp2f2	cytochrome P450 family 2 subfamily f polypeptide 2 [Source:MGI Symbol Acc:MGI:88608]	0	0	1	1	1	0	0	1	0	1	0	2	1	0	0	1	5	3	3	0	3	1	Cyp2f2	0.5	0.333333	0.666667	1	0.333333	3.66667	1.5
ENSMUSG00000049685	Cyp2g1	cytochrome P450 family 2 subfamily g polypeptide 1 [Source:MGI Symbol Acc:MGI:109612]	0	0	0	0	0	0	0	0	0	1	0	0	0	0	1	0	0	0	0	0	0	0	Cyp2g1	0	0	0.333333	0	0.333333	0	0
ENSMUSG00000066097	Cyp2j11	cytochrome P450 family 2 subfamily j polypeptide 11 [Source:MGI Symbol Acc:MGI:2140224]	4	18	17	10	14	9	16	15	9	9	11	13	5	15	17	14	5	11	14	14	16	29	Cyp2j11	12.25	13	11	9.66667	15.3333	10	15
ENSMUSG00000081225	Cyp2j12	cytochrome P450 family 2 subfamily j polypeptide 12 [Source:MGI Symbol Acc:MGI:3717097]	0	1	1	1	0	0	1	0	0	1	1	3	1	1	1	0	1	1	3	0	0	0	Cyp2j12	0.75	0.333333	0.333333	1.66667	0.666667	1.66667	0
ENSMUSG00000028571	Cyp2j13	cytochrome P450 family 2 subfamily j polypeptide 13 [Source:MGI Symbol Acc:MGI:2385197]	13	9	10	10	5	9	6	8	8	14	6	9	10	1	7	5	7	5	8	2	14	10	Cyp2j13	10.5	6.66667	10	8.33333	4.33333	6.66667	8
ENSMUSG00000082119	Cyp2j14-ps	cytochrome P450 family 2 subfamily j member 14 pseudogene [Source:MGI Symbol Acc:MGI:3651954]	0	0	1	0	0	0	0	1	0	0	0	0	0	0	0	0	1	1	0	0	1	0	Cyp2j14-ps	0.25	0	0.333333	0	0	0.666667	0.5
ENSMUSG00000084286	Cyp2j15-ps	cytochrome P450 family 2 subfamily j member 15 pseudogene [Source:MGI Symbol Acc:MGI:3652069]	1	0	0	0	0	0	0	0	0	0	0	0	0	1	0	0	0	0	0	0	0	0	Cyp2j15-ps	0.25	0	0	0	0.333333	0	0
ENSMUSG00000052520	Cyp2j5	cytochrome P450 family 2 subfamily j polypeptide 5 [Source:MGI Symbol Acc:MGI:1270149]	14	29	27	38	35	31	26	24	32	57	17	53	33	33	79	26	28	39	61	47	59	34	Cyp2j5	27	30.6667	37.6667	34.3333	46	42.6667	53
ENSMUSG00000052914	Cyp2j6	cytochrome P450 family 2 subfamily j polypeptide 6 [Source:MGI Symbol Acc:MGI:1270148]	11212	15338	13179	11016	10146	12442	11626	10672	13036	15922	8894	11853	12696	8173	12740	9863	11354	13147	22515	8414	16782	14612	Cyp2j6	12686.2	11404.7	13210	11147.7	10258.7	15672	12598
ENSMUSG00000081362	Cyp2j7	cytochrome P450 family 2 subfamily j polypeptide 7 [Source:MGI Symbol Acc:MGI:2449816]	1	5	3	3	3	0	2	3	2	3	2	0	1	3	3	2	3	2	3	1	2	3	Cyp2j7	3	1.66667	2.66667	1	2.66667	2.66667	1.5
ENSMUSG00000082681	Cyp2j7-ps1	cytochrome P450 family 2 subfamily j polypeptide 7 pseudogene 1 [Source:MGI Symbol Acc:MGI:3651268]	0	0	0	0	0	0	0	0	0	0	0	0	0	0	0	0	0	0	0	0	0	0	Cyp2j7-ps1	0	0	0	0	0	0	0
ENSMUSG00000083801	Cyp2j7-ps2	cytochrome P450 family 2 subfamily j polypeptide 7 pseudogene 2 [Source:MGI Symbol Acc:MGI:3651264]	0	0	0	0	0	0	0	0	0	0	0	0	0	0	0	0	0	0	0	0	0	0	Cyp2j7-ps2	0	0	0	0	0	0	0
ENSMUSG00000080884	Cyp2j7-ps3	cytochrome P450 family 2 subfamily j polypeptide 7 pseudogene 3 [Source:MGI Symbol Acc:MGI:3651269]	0	0	0	0	0	0	0	0	0	0	0	0	0	0	0	0	0	0	0	0	0	0	Cyp2j7-ps3	0	0	0	0	0	0	0
ENSMUSG00000082932	Cyp2j8	cytochrome P450 family 2 subfamily j polypeptide 8 [Source:MGI Symbol Acc:MGI:2449817]	8	9	10	5	8	9	10	4	7	6	11	5	11	2	19	7	5	4	8	2	11	7	Cyp2j8	8	9	5.66667	9	9.33333	5.66667	6.5
ENSMUSG00000015224	Cyp2j9	cytochrome P450 family 2 subfamily j polypeptide 9 [Source:MGI Symbol Acc:MGI:1921769]	281	270	267	192	179	278	269	222	311	373	187	282	331	146	233	288	165	231	412	106	347	358	Cyp2j9	252.5	242	302	266.667	222.333	269.333	226.5
ENSMUSG00000030670	Cyp2r1	cytochrome P450 family 2 subfamily r polypeptide 1 [Source:MGI Symbol Acc:MGI:2449771]	2	1	7	2	4	1	0	9	2	1	5	3	2	1	0	0	7	2	0	0	0	0	Cyp2r1	3	1.66667	4	3.33333	0.333333	3	0
ENSMUSG00000040703	Cyp2s1	cytochrome P450 family 2 subfamily s polypeptide 1 [Source:MGI Symbol Acc:MGI:1921384]	4558	4182	2399	3466	3865	3502	2624	2448	2534	3239	3149	2714	2925	2242	2252	3887	3272	2015	3335	1142	2220	3441	Cyp2s1	3651.25	3330.33	2740.33	2929.33	2793.67	2874	1681
ENSMUSG00000078787	Cyp2t4	cytochrome P450 family 2 subfamily t polypeptide 4 [Source:MGI Symbol Acc:MGI:2686296]	37	46	55	39	54	54	41	35	39	44	46	58	41	43	69	46	46	40	36	59	59	60	Cyp2t4	44.25	49.6667	39.3333	48.3333	52.6667	40.6667	59
ENSMUSG00000027983	Cyp2u1	cytochrome P450 family 2 subfamily u polypeptide 1 [Source:MGI Symbol Acc:MGI:1918769]	879	658	504	694	533	900	972	163	360	796	271	658	1070	130	349	473	192	132	341	31	318	319	Cyp2u1	683.75	801.667	439.667	666.333	317.333	221.667	174.5
ENSMUSG00000029541	Cyp2w1	cytochrome P450 family 2 subfamily w polypeptide 1 [Source:MGI Symbol Acc:MGI:3616076]	66	47	31	20	17	44	69	8	35	40	22	59	58	25	33	37	9	25	41	4	30	34	Cyp2w1	41	43.3333	27.6667	46.3333	31.6667	25	17
ENSMUSG00000023963	Cyp39a1	cytochrome P450 family 39 subfamily a polypeptide 1 [Source:MGI Symbol Acc:MGI:1927096]	130	126	116	101	70	85	99	83	97	86	102	138	135	92	112	130	83	66	58	36	93	67	Cyp39a1	118.25	84.6667	88.6667	125	111.333	69	64.5
ENSMUSG00000056035	Cyp3a11	cytochrome P450 family 3 subfamily a polypeptide 11 [Source:MGI Symbol Acc:MGI:88609]	8095	13178	11944	6694	5526	9083	7842	4761	6607	9652	3144	5109	7067	1595	4397	7898	4487	6577	14656	2133	8192	12687	Cyp3a11	9977.75	7483.67	7006.67	5106.67	4630	8573.33	5162.5
ENSMUSG00000029727	Cyp3a13	cytochrome P450 family 3 subfamily a polypeptide 13 [Source:MGI Symbol Acc:MGI:88610]	1056	1589	2507	4523	10351	1746	1966	16383	3562	4210	10809	2258	3344	9780	2201	3695	18480	5051	9001	10798	4459	6962	Cyp3a13	2418.75	4687.67	8051.67	5470.33	5225.33	10844	7628.5
ENSMUSG00000038656	Cyp3a16	cytochrome P450 family 3 subfamily a polypeptide 16 [Source:MGI Symbol Acc:MGI:106099]	12	25	16	14	6	11	10	12	16	17	10	6	16	6	4	9	7	9	27	5	9	25	Cyp3a16	16.75	9	15	10.6667	6.33333	14.3333	7
ENSMUSG00000029630	Cyp3a25	cytochrome P450 family 3 subfamily a polypeptide 25 [Source:MGI Symbol Acc:MGI:1930638]	1848	2876	3189	2457	2656	2448	2355	2164	1403	2696	2000	1584	2643	484	526	1804	1987	575	2830	281	961	2126	Cyp3a25	2592.5	2486.33	2087.67	2075.67	938	1797.33	621
ENSMUSG00000075551	Cyp3a41a	cytochrome P450 family 3 subfamily a polypeptide 41A [Source:MGI Symbol Acc:MGI:1858451]	3	7	6	12	7	4	3	7	2	3	3	4	8	1	2	3	6	7	12	2	5	8	Cyp3a41a	7	4.66667	4	5	2	8.33333	3.5
ENSMUSG00000075552	Cyp3a41b	cytochrome P450 family 3 subfamily a polypeptide 41B [Source:MGI Symbol Acc:MGI:3714859]	0	1	0	1	0	0	0	1	1	0	0	2	1	1	0	0	2	0	0	0	0	0	Cyp3a41b	0.5	0	0.666667	1	0.333333	0.666667	0
ENSMUSG00000054417	Cyp3a44	cytochrome P450 family 3 subfamily a polypeptide 44 [Source:MGI Symbol Acc:MGI:2449818]	17	21	20	15	8	18	19	13	12	25	8	15	13	5	6	23	7	17	30	5	18	29	Cyp3a44	18.25	15	16.6667	12	11.3333	18	11.5
ENSMUSG00000070419	Cyp3a57	cytochrome P450 family 3 subfamily a polypeptide 57 [Source:MGI Symbol Acc:MGI:3646373]	9	7	3	5	15	6	14	22	18	32	20	6	30	8	6	15	16	20	39	10	14	28	Cyp3a57	6	11.6667	24	18.6667	9.66667	25	12
ENSMUSG00000061292	Cyp3a59	cytochrome P450 family 3 subfamily a polypeptide 59 [Source:MGI Symbol Acc:MGI:3769707]	13	15	30	39	31	22	19	35	13	7	28	11	12	4	4	18	32	5	15	4	3	8	Cyp3a59	24.25	24	18.3333	17	8.66667	17.3333	3.5
ENSMUSG00000106040	Cyp3a63-ps	cytochrome P450 family 3 subfamily a member 63 pseudogene [Source:MGI Symbol Acc:MGI:3717142]	3	7	10	5	2	3	4	7	9	8	3	8	11	1	4	4	6	5	12	0	6	6	Cyp3a63-ps	6.25	3	8	7.33333	3	7.66667	3
ENSMUSG00000021259	Cyp46a1	cytochrome P450 family 46 subfamily a polypeptide 1 [Source:MGI Symbol Acc:MGI:1341877]	0	2	1	0	0	0	0	0	0	0	0	2	1	0	0	1	0	0	0	1	1	0	Cyp46a1	0.75	0	0	1	0.333333	0	1
ENSMUSG00000066072	Cyp4a10	cytochrome P450 family 4 subfamily a polypeptide 10 [Source:MGI Symbol Acc:MGI:88611]	44	19	7	13	18	15	80	14	8	101	14	7	82	4	7	50	7	11	89	0	2	28	Cyp4a10	20.75	37.6667	41	34.3333	20.3333	35.6667	1
ENSMUSG00000066071	Cyp4a12a	cytochrome P450 family 4 subfamily a polypeptide 12a [Source:MGI Symbol Acc:MGI:88612]	2	8	2	2	5	3	0	7	5	0	5	3	0	5	3	1	1	4	2	5	8	6	Cyp4a12a	3.5	2.66667	4	2.66667	3	2.33333	6.5
ENSMUSG00000078597	Cyp4a12b	cytochrome P450 family 4 subfamily a polypeptide 12B [Source:MGI Symbol Acc:MGI:3611747]	0	0	0	0	0	1	0	0	3	0	1	4	0	3	1	1	0	4	1	0	3	1	Cyp4a12b	0	0.333333	1	1.66667	1.66667	1.66667	1.5
ENSMUSG00000028715	Cyp4a14	cytochrome P450 family 4 subfamily a polypeptide 14 [Source:MGI Symbol Acc:MGI:1096550]	0	0	0	0	0	0	0	0	0	0	0	0	0	0	0	0	0	0	0	0	0	0	Cyp4a14	0	0	0	0	0	0	0
ENSMUSG00000081823	Cyp4a28-ps	cytochrome P450 family 4 subfamily a polypeptide 28 pseudogene [Source:MGI Symbol Acc:MGI:1932405]	0	0	0	0	0	0	0	0	0	0	0	0	0	0	0	0	0	0	0	0	0	0	Cyp4a28-ps	0	0	0	0	0	0	0
ENSMUSG00000083138	Cyp4a29	cytochrome P450 family 4 subfamily a polypeptide 29 [Source:MGI Symbol Acc:MGI:3717143]	0	0	1	1	1	0	0	0	2	3	4	2	1	1	0	1	1	2	5	1	0	2	Cyp4a29	0.5	0.333333	1.66667	2.33333	0.666667	2.66667	0.5
ENSMUSG00000082889	Cyp4a29-ps1	cytochrome P450 family 4 subfamily a polypeptide 29 pseudogene 1 [Source:MGI Symbol Acc:MGI:3651920]	0	0	0	0	0	0	0	0	0	0	0	0	0	0	0	0	0	0	0	0	0	0	Cyp4a29-ps1	0	0	0	0	0	0	0
ENSMUSG00000084346	Cyp4a30b	cytochrome P450 family 4 subfamily a polypeptide 30b [Source:MGI Symbol Acc:MGI:3717145]	0	0	0	2	1	1	1	0	2	0	0	2	1	0	1	0	0	1	0	0	0	0	Cyp4a30b	0.5	1	0.666667	1	0.333333	0.333333	0
ENSMUSG00000083190	Cyp4a30-ps	cytochrome P450 family 4 subfamily a member 30 pseudogene [Source:MGI Symbol Acc:MGI:3649426]	1	0	0	1	0	0	0	0	2	0	0	0	0	0	0	0	1	1	1	0	0	1	Cyp4a30-ps	0.5	0	0.666667	0	0	1	0
ENSMUSG00000028712	Cyp4a31	cytochrome P450 family 4 subfamily a polypeptide 31 [Source:MGI Symbol Acc:MGI:3028580]	1	1	2	1	4	0	7	2	6	3	1	0	12	1	0	3	2	3	10	0	2	4	Cyp4a31	1.25	3.66667	3.66667	4.33333	1.33333	5	1
ENSMUSG00000063929	Cyp4a32	cytochrome P450 family 4 subfamily a polypeptide 32 [Source:MGI Symbol Acc:MGI:3717148]	4	6	5	4	7	8	12	5	7	10	8	3	13	5	2	12	7	6	11	12	6	17	Cyp4a32	4.75	9	7.33333	8	6.33333	8	9
ENSMUSG00000028713	Cyp4b1	cytochrome P450 family 4 subfamily b polypeptide 1 [Source:MGI Symbol Acc:MGI:103225]	886	1446	857	880	876	1094	1217	841	1235	1600	752	1183	1450	625	816	1111	1013	845	2261	527	1515	1704	Cyp4b1	1017.25	1062.33	1225.33	1128.33	850.667	1373	1021
ENSMUSG00000081006	Cyp4b1-ps1	cytochrome P450 family 4 subfamily b polypeptide 1 pseudogene 1 [Source:MGI Symbol Acc:MGI:3651921]	3	1	2	1	1	2	1	3	1	2	3	3	1	2	0	0	1	2	2	0	1	5	Cyp4b1-ps1	1.75	1.33333	2	2.33333	0.666667	1.66667	0.5
ENSMUSG00000083457	Cyp4b1-ps2	cytochrome P450 family 4 subfamily b polypeptide 1 pseudogene 2 [Source:MGI Symbol Acc:MGI:3649236]	1	1	3	4	1	3	3	4	4	5	2	2	4	0	2	2	1	3	5	0	2	3	Cyp4b1-ps2	2.25	2.33333	4.33333	2.66667	1.33333	3	1
ENSMUSG00000024055	Cyp4f13	cytochrome P450 family 4 subfamily f polypeptide 13 [Source:MGI Symbol Acc:MGI:2158641]	1109	1131	1193	938	1240	1136	1268	917	1050	1602	1139	1078	1601	847	741	1147	1281	869	1996	692	962	1340	Cyp4f13	1092.75	1214.67	1189.67	1272.67	911.667	1382	827
ENSMUSG00000024292	Cyp4f14	cytochrome P450 family 4 subfamily f polypeptide 14 [Source:MGI Symbol Acc:MGI:1927669]	2168	1831	1417	1669	1952	2349	2564	1606	1519	2627	1578	1593	2229	1179	701	1470	1434	484	1853	1223	1116	2966	Cyp4f14	1771.25	2288.33	1917.33	1800	1116.67	1257	1169.5
ENSMUSG00000073424	Cyp4f15	cytochrome P450 family 4 subfamily f polypeptide 15 [Source:MGI Symbol Acc:MGI:2146921]	93	26	17	9	13	15	62	4	5	46	1	4	42	0	1	10	1	6	50	0	4	16	Cyp4f15	36.25	30	18.3333	15.6667	3.66667	19	2
ENSMUSG00000048440	Cyp4f16	cytochrome P450 family 4 subfamily f polypeptide 16 [Source:MGI Symbol Acc:MGI:1917351]	1510	1376	1469	1245	1231	1143	1274	987	1188	1417	988	904	1248	717	626	1084	1201	1029	1921	677	1025	2722	Cyp4f16	1400	1216	1197.33	1046.67	809	1383.67	851
ENSMUSG00000091586	Cyp4f17	cytochrome P450 family 4 subfamily f polypeptide 17 [Source:MGI Symbol Acc:MGI:3646233]	21	26	45	24	70	40	37	56	83	40	85	60	48	46	52	42	77	90	54	77	63	35	Cyp4f17	29	49	59.6667	64.3333	46.6667	73.6667	70
ENSMUSG00000003484	Cyp4f18	cytochrome P450 family 4 subfamily f polypeptide 18 [Source:MGI Symbol Acc:MGI:1919304]	0	0	1	0	2	1	0	0	1	0	0	0	0	0	1	1	2	0	0	2	2	2	Cyp4f18	0.25	1	0.333333	0	0.666667	0.666667	2
ENSMUSG00000062464	Cyp4f37	cytochrome P450 family 4 subfamily f polypeptide 37 [Source:MGI Symbol Acc:MGI:3780112]	9	15	14	11	11	15	11	17	18	11	10	11	9	8	5	12	7	11	12	5	6	25	Cyp4f37	12.25	12.3333	15.3333	10	8.33333	10	5.5
ENSMUSG00000061126	Cyp4f39	cytochrome P450 family 4 subfamily f polypeptide 39 [Source:MGI Symbol Acc:MGI:2445210]	6	3	10	7	3	6	5	8	11	9	4	7	11	4	2	3	5	12	10	2	1	7	Cyp4f39	6.5	4.66667	9.33333	7.33333	3	9	1.5
ENSMUSG00000090700	Cyp4f40	cytochrome P450 family 4 subfamily f polypeptide 40 [Source:MGI Symbol Acc:MGI:3645508]	514	390	419	353	385	398	476	258	326	447	334	342	457	233	177	427	255	168	333	109	170	367	Cyp4f40	419	419.667	343.667	377.667	279	252	139.5
ENSMUSG00000024295	Cyp4f41-ps	cytochrome P450 family 4 subfamily f polypeptide 41 pseudogene [Source:MGI Symbol Acc:MGI:1925125]	5	3	4	5	5	4	3	3	7	4	3	0	5	5	3	7	4	7	4	2	2	3	Cyp4f41-ps	4.25	4	4.66667	2.66667	5	5	2
ENSMUSG00000079057	Cyp4v3	cytochrome P450 family 4 subfamily v polypeptide 3 [Source:MGI Symbol Acc:MGI:2142763]	2258	2356	2001	1902	1446	1931	2071	925	1023	2092	857	1149	1955	524	786	1075	991	511	2282	474	1019	1486	Cyp4v3	2129.25	1816	1346.67	1320.33	795	1261.33	746.5
ENSMUSG00000047155	Cyp4x1	cytochrome P450 family 4 subfamily x polypeptide 1 [Source:MGI Symbol Acc:MGI:1932403]	0	0	0	0	0	1	0	0	1	0	1	0	0	1	0	0	0	2	0	1	1	1	Cyp4x1	0	0.333333	0.333333	0.333333	0.333333	0.666667	1
ENSMUSG00000086896	Cyp4x1os	cytochrome P450 family 4 subfamily x polypeptide 1 opposite strand [Source:MGI Symbol Acc:MGI:3649427]	0	0	0	0	0	0	0	0	0	0	0	0	0	0	0	0	0	0	0	0	0	0	Cyp4x1os	0	0	0	0	0	0	0
ENSMUSG00000001467	Cyp51	cytochrome P450 family 51 [Source:MGI Symbol Acc:MGI:106040]	6736	7457	7451	8386	8182	6193	5682	12092	7376	7118	9696	6793	7085	13866	10046	11809	10785	6924	7957	13701	12030	13996	Cyp51	7507.5	6685.67	8862	7858	11907	8555.33	12865.5
ENSMUSG00000028240	Cyp7a1	cytochrome P450 family 7 subfamily a polypeptide 1 [Source:MGI Symbol Acc:MGI:106091]	0	0	0	0	0	0	0	0	0	0	0	0	0	0	0	1	0	0	0	0	1	0	Cyp7a1	0	0	0	0	0.333333	0	0.5
ENSMUSG00000039519	Cyp7b1	cytochrome P450 family 7 subfamily b polypeptide 1 [Source:MGI Symbol Acc:MGI:104978]	0	0	0	0	0	0	0	0	0	0	0	0	0	0	0	0	0	0	0	0	0	0	Cyp7b1	0	0	0	0	0	0	0
ENSMUSG00000050445	Cyp8b1	cytochrome P450 family 8 subfamily b polypeptide 1 [Source:MGI Symbol Acc:MGI:1338044]	0	0	1	2	3	0	1	1	0	0	0	0	0	1	0	0	0	0	0	0	1	1	Cyp8b1	0.75	1.33333	0.333333	0	0.333333	0	0.5
ENSMUSG00000031257	Nox1	NADPH oxidase 1 [Source:MGI Symbol Acc:MGI:2450016]	1423	950	1999	1977	1709	768	1234	739	292	488	791	362	531	684	236	332	467	112	209	237	215	184	Nox1	1587.25	1237	506.333	561.333	417.333	262.667	226
ENSMUSG00000023802	Nox3	NADPH oxidase 3 [Source:MGI Symbol Acc:MGI:2681162]	0	0	0	0	0	0	0	0	0	0	0	0	0	0	0	0	0	1	0	0	0	0	Nox3	0	0	0	0	0	0.333333	0
ENSMUSG00000030562	Nox4	NADPH oxidase 4 [Source:MGI Symbol Acc:MGI:1354184]	1	0	2	1	1	3	1	2	3	3	4	3	5	1	4	4	1	1	8	2	0	1	Nox4	1	1.66667	2.66667	4	3	3.33333	1
ENSMUSG00000036805	Noxa1	NADPH oxidase activator 1 [Source:MGI Symbol Acc:MGI:2449980]	280	272	532	426	523	278	385	471	255	259	437	268	284	191	102	114	402	234	224	141	98	84	Noxa1	377.5	395.333	328.333	329.667	135.667	286.667	119.5
ENSMUSG00000019320	Noxo1	NADPH oxidase organizer 1 [Source:MGI Symbol Acc:MGI:1919143]	1247	979	1412	1234	1305	951	1309	1777	1255	1154	1336	952	1163	1131	687	623	1331	833	1145	766	511	483	Noxo1	1218	1188.33	1395.33	1150.33	813.667	1103	638.5
ENSMUSG00000072919	Noxred1	NADP+ dependent oxidoreductase domain containing 1 [Source:MGI Symbol Acc:MGI:1918525]	3	9	14	5	10	9	8	6	10	7	9	9	3	11	11	9	5	9	6	14	12	12	Noxred1	7.75	9	7.66667	7	10.3333	6.66667	13
ENSMUSG00000040466	Blvrb	biliverdin reductase B (flavin reductase (NADPH)) [Source:MGI Symbol Acc:MGI:2385271]	241	250	219	243	125	180	214	185	163	177	168	154	196	112	109	171	148	97	204	71	131	186	Blvrb	238.25	173	175	172.667	130.667	149.667	101
ENSMUSG00000006471	Ndor1	NADPH dependent diflavin oxidoreductase 1 [Source:MGI Symbol Acc:MGI:1926047]	801	776	793	742	946	853	978	719	980	894	777	900	932	959	1002	1163	708	953	831	941	881	978	Ndor1	778	925.667	864.333	869.667	1041.33	830.667	911
ENSMUSG00000033268	Duox1	dual oxidase 1 [Source:MGI Symbol Acc:MGI:2139422]	11	3	12	10	40	11	25	23	10	18	40	7	14	24	12	11	40	17	21	31	8	13	Duox1	9	25.3333	17	20.3333	15.6667	26	19.5
ENSMUSG00000068452	Duox2	dual oxidase 2 [Source:MGI Symbol Acc:MGI:3036280]	546	161	571	403	2135	201	542	1418	306	552	2180	157	348	1537	139	431	2347	340	819	1553	143	444	Duox2	420.25	959.333	758.667	895	702.333	1168.67	848
ENSMUSG00000027224	Duoxa1	dual oxidase maturation factor 1 [Source:MGI Symbol Acc:MGI:2384861]	18	15	27	18	82	9	25	108	30	23	106	14	17	105	9	20	131	31	54	78	11	23	Duoxa1	19.5	38.6667	53.6667	45.6667	44.6667	72	44.5
ENSMUSG00000027225	Duoxa2	dual oxidase maturation factor 2 [Source:MGI Symbol Acc:MGI:1914061]	32	24	75	41	226	28	51	287	63	71	291	30	45	232	18	62	353	66	144	208	27	68	Duoxa2	43	101.667	140.333	122	104	187.667	117.5
ENSMUSG00000024529	Lox	lysyl oxidase [Source:MGI Symbol Acc:MGI:96817]	0	0	0	0	0	0	0	0	0	0	1	2	0	0	0	0	1	0	0	0	0	0	Lox	0	0	0	1	0	0.333333	0
ENSMUSG00000032818	Loxhd1	lipoxygenase homology domains 1 [Source:MGI Symbol Acc:MGI:1914609]	0	0	0	0	0	1	0	0	0	0	0	0	0	0	0	0	0	0	1	0	0	0	Loxhd1	0	0.333333	0	0	0	0.333333	0
ENSMUSG00000032334	Loxl1	lysyl oxidase-like 1 [Source:MGI Symbol Acc:MGI:106096]	0	0	0	0	0	0	0	1	0	0	2	0	0	0	0	0	0	0	0	1	0	0	Loxl1	0	0	0.333333	0.666667	0	0	0.5
ENSMUSG00000034205	Loxl2	lysyl oxidase-like 2 [Source:MGI Symbol Acc:MGI:2137913]	3	2	6	3	4	1	2	3	3	1	5	4	4	4	1	1	2	3	3	6	1	1	Loxl2	3.5	2.33333	2.33333	4.33333	2	2.66667	3.5
ENSMUSG00000000693	Loxl3	lysyl oxidase-like 3 [Source:MGI Symbol Acc:MGI:1337004]	229	239	256	251	178	203	240	215	234	190	171	227	211	222	212	197	143	152	158	129	184	163	Loxl3	243.75	207	213	203	210.333	151	156.5
ENSMUSG00000025185	Loxl4	lysyl oxidase-like 4 [Source:MGI Symbol Acc:MGI:1914823]	10	85	136	240	558	132	33	660	430	103	580	290	51	1057	3410	89	876	950	267	3965	1140	95	Loxl4	117.75	241	397.667	307	1518.67	697.667	2552.5
ENSMUSG00000009350	Mpo	myeloperoxidase [Source:MGI Symbol Acc:MGI:97137]	0	0	1	0	0	0	0	0	0	1	0	2	0	1	1	1	0	3	0	2	0	0	Mpo	0.25	0	0.333333	0.666667	1	1	1
ENSMUSG00000025037	Maoa	monoamine oxidase A [Source:MGI Symbol Acc:MGI:96915]	12315	14990	14906	11677	11797	13418	13806	13656	11274	17650	12098	14916	18418	16803	14399	24656	11625	5218	14856	11292	21105	30391	Maoa	13472	13007	14193.3	15144	18619.3	10566.3	16198.5
ENSMUSG00000040147	Maob	monoamine oxidase B [Source:MGI Symbol Acc:MGI:96916]	850	1199	1228	1712	1283	1144	750	859	582	750	893	792	602	828	1132	510	783	341	483	908	962	730	Maob	1247.25	1059	730.333	762.333	823.333	535.667	935
ENSMUSG00000042626	Shc1	src homology 2 domain-containing transforming protein C1 [Source:MGI Symbol Acc:MGI:98296]	1816	1670	1743	1814	1934	1762	1807	1861	1680	1714	1897	1756	1633	1684	1689	1653	1768	1896	1576	1768	1649	1685	Shc1	1760.75	1834.33	1751.67	1762	1675.33	1746.67	1708.5
ENSMUSG00000020312	Shc2	SHC (Src homology 2 domain containing) transforming protein 2 [Source:MGI Symbol Acc:MGI:106180]	19	15	28	29	35	17	16	18	15	17	20	18	21	24	14	8	30	12	17	15	14	7	Shc2	22.75	22.6667	16.6667	19.6667	15.3333	19.6667	14.5
ENSMUSG00000021448	Shc3	src homology 2 domain-containing transforming protein C3 [Source:MGI Symbol Acc:MGI:106179]	0	0	0	1	2	2	0	0	0	1	3	0	0	2	6	0	0	1	1	4	2	1	Shc3	0.25	1.33333	0.333333	1	2.66667	0.666667	3
ENSMUSG00000035109	Shc4	SHC (Src homology 2 domain containing) family member 4 [Source:MGI Symbol Acc:MGI:2655364]	55	47	58	47	28	48	29	34	36	26	37	32	38	29	39	30	21	36	20	24	30	24	Shc4	51.75	35	32	35.6667	32.6667	25.6667	27
ENSMUSG00000022322	Shcbp1	Shc SH2-domain binding protein 1 [Source:MGI Symbol Acc:MGI:1338802]	413	384	502	447	294	351	379	330	320	246	236	274	260	113	154	132	161	223	148	57	132	59	Shcbp1	436.5	341.333	298.667	256.667	133	177.333	94.5
ENSMUSG00000042708	Shcbp1l	Shc SH2-domain binding protein 1-like [Source:MGI Symbol Acc:MGI:1919086]	6	5	10	3	17	18	7	5	10	5	12	20	13	18	11	12	7	4	4	12	38	15	Shcbp1l	6	14	6.66667	15	13.6667	5	25
ENSMUSG00000039154	Shd	src homology 2 domain-containing transforming protein D [Source:MGI Symbol Acc:MGI:1099461]	1	2	0	1	3	1	1	1	5	1	5	0	0	3	3	10	0	1	0	3	1	8	Shd	1	1.66667	2.33333	1.66667	5.33333	0.333333	2
ENSMUSG00000046280	She	src homology 2 domain-containing transforming protein E [Source:MGI Symbol Acc:MGI:1099462]	0	0	1	0	0	0	0	0	0	0	0	0	0	0	0	1	0	2	1	0	1	0	She	0.25	0	0	0	0.333333	1	0.5
ENSMUSG00000033256	Shf	Src homology 2 domain containing F [Source:MGI Symbol Acc:MGI:3613669]	262	169	223	203	185	173	297	185	181	225	186	203	274	159	211	192	194	176	280	96	138	107	Shf	214.25	218.333	197	221	187.333	216.667	117
ENSMUSG00000027261	Hao1	hydroxyacid oxidase 1 liver [Source:MGI Symbol Acc:MGI:96011]	1	0	3	0	0	0	0	0	0	0	0	2	0	0	0	0	0	0	0	0	0	0	Hao1	1	0	0	0.666667	0	0	0
ENSMUSG00000027870	Hao2	hydroxyacid oxidase 2 [Source:MGI Symbol Acc:MGI:96012]	0	0	0	0	0	0	0	0	0	0	0	0	0	0	0	0	0	0	0	0	0	0	Hao2	0	0	0	0	0	0	0
ENSMUSG00000024903	Lao1	L-amino acid oxidase 1 [Source:MGI Symbol Acc:MGI:2140628]	0	0	0	0	0	0	0	0	0	0	0	0	0	0	0	0	0	0	0	0	0	0	Lao1	0	0	0	0	0	0	0
ENSMUSG00000009356	Lpo	lactoperoxidase [Source:MGI Symbol Acc:MGI:1923363]	1	1	1	3	5	2	5	3	2	9	10	2	15	16	2	20	9	4	7	3	3	10	Lpo	1.5	4	4.66667	9	12.6667	6.66667	3
ENSMUSG00000064351	mt-Co1	mitochondrially encoded cytochrome c oxidase I [Source:MGI Symbol Acc:MGI:102504]	53912	61578	46422	43865	45316	54809	53841	44052	47872	43735	42002	55746	48693	26665	29828	24217	30279	35505	37453	23220	31399	22931	mt-Co1	51444.2	51322	45219.7	48813.7	26903.3	34412.3	27309.5
ENSMUSG00000064354	mt-Co2	mitochondrially encoded cytochrome c oxidase II [Source:MGI Symbol Acc:MGI:102503]	13	11	12	16	12	9	7	9	10	8	5	16	4	4	4	2	4	4	10	1	6	3	mt-Co2	13	9.33333	9	8.33333	3.33333	6	3.5
ENSMUSG00000064358	mt-Co3	mitochondrially encoded cytochrome c oxidase III [Source:MGI Symbol Acc:MGI:102502]	16	18	11	10	10	10	11	18	6	9	8	17	9	1	6	5	4	9	5	2	2	6	mt-Co3	13.75	10.3333	11	11.3333	4	6	2
ENSMUSG00000000959	Oxa1l	oxidase assembly 1-like [Source:MGI Symbol Acc:MGI:1916339]	1981	1826	1778	1871	1535	1876	1844	1508	1653	1834	1685	1896	1866	1707	1617	1720	1585	1462	1518	1525	1703	1610	Oxa1l	1864	1751.67	1665	1815.67	1681.33	1521.67	1614
ENSMUSG00000025464	Paox	polyamine oxidase (exo-N4-amino) [Source:MGI Symbol Acc:MGI:1916983]	380	364	459	480	828	378	349	1397	697	464	1119	516	516	1002	501	597	1435	979	716	1049	573	591	Paox	420.75	518.333	852.667	717	700	1043.33	811
ENSMUSG00000029998	Pcyox1	prenylcysteine oxidase 1 [Source:MGI Symbol Acc:MGI:1914131]	2483	2677	2281	2415	2142	2398	2183	1867	1971	1871	2030	1784	1896	1659	1680	1687	2088	1863	1980	1232	1581	1485	Pcyox1	2464	2241	1903	1903.33	1675.33	1977	1406.5
ENSMUSG00000024579	Pcyox1l	prenylcysteine oxidase 1 like [Source:MGI Symbol Acc:MGI:3606062]	591	435	462	509	420	447	515	392	475	408	438	505	512	304	291	260	364	411	319	98	200	106	Pcyox1l	499.25	460.667	425	485	285	364.667	149
ENSMUSG00000017453	Pipox	pipecolic acid oxidase [Source:MGI Symbol Acc:MGI:1197006]	206	96	326	168	65	98	138	37	33	67	30	29	63	21	13	34	17	17	38	18	24	37	Pipox	199	100.333	45.6667	40.6667	22.6667	24	21
ENSMUSG00000020777	Acox1	acyl-Coenzyme A oxidase 1 palmitoyl [Source:MGI Symbol Acc:MGI:1330812]	8044	8657	8078	7523	13144	11095	10719	10411	10917	14864	12590	11340	13863	10015	11180	12237	14579	13628	16596	10877	12837	13160	Acox1	8075.5	11652.7	12064	12597.7	11144	14934.3	11857
ENSMUSG00000021751	Acox2	acyl-Coenzyme A oxidase 2 branched chain [Source:MGI Symbol Acc:MGI:1934852]	471	532	266	185	224	585	701	313	704	1059	374	988	1279	609	898	1646	375	516	717	283	1364	1655	Acox2	363.5	503.333	692	880.333	1051	536	823.5
ENSMUSG00000029098	Acox3	acyl-Coenzyme A oxidase 3 pristanoyl [Source:MGI Symbol Acc:MGI:1933156]	520	534	588	489	763	633	656	562	692	756	762	717	813	651	667	741	687	804	789	538	674	633	Acox3	532.75	684	670	764	686.333	760	606
ENSMUSG00000027380	Acoxl	acyl-Coenzyme A oxidase-like [Source:MGI Symbol Acc:MGI:1921371]	1	0	1	0	5	4	1	4	3	5	4	3	5	5	1	1	6	5	6	6	5	6	Acoxl	0.5	3.33333	4	4	2.33333	5.66667	5.5
ENSMUSG00000042096	Dao	D-amino acid oxidase [Source:MGI Symbol Acc:MGI:94859]	29	29	57	55	37	14	13	28	10	23	30	11	17	52	28	24	42	12	24	39	32	43	Dao	42.5	21.3333	20.3333	19.3333	34.6667	26	35.5
ENSMUSG00000063428	Ddo	D-aspartate oxidase [Source:MGI Symbol Acc:MGI:1925528]	1	0	0	0	1	1	1	3	1	2	1	3	1	0	0	0	1	0	3	0	1	1	Ddo	0.25	1	2	1.66667	0	1.33333	0.5
ENSMUSG00000028186	Uox	urate oxidase [Source:MGI Symbol Acc:MGI:98907]	5	2	4	0	2	3	9	1	0	2	4	3	2	1	1	1	1	1	0	2	0	1	Uox	2.75	4.66667	1	3	1	0.666667	1
ENSMUSG00000025464	Paox	polyamine oxidase (exo-N4-amino) [Source:MGI Symbol Acc:MGI:1916983]	380	364	459	480	828	378	349	1397	697	464	1119	516	516	1002	501	597	1435	979	716	1049	573	591	Paox	420.75	518.333	852.667	717	700	1043.33	811
ENSMUSG00000020629	Adi1	acireductone dioxygenase 1 [Source:MGI Symbol Acc:MGI:2144929]	1327	1312	1106	1569	1246	1241	1112	1620	1517	1298	1585	1447	1399	1041	1307	1046	1650	1629	1386	464	1064	573	Adi1	1328.5	1199.67	1478.33	1477	1131.33	1555	764
ENSMUSG00000057134	Ado	2-aminoethanethiol (cysteamine) dioxygenase [Source:MGI Symbol Acc:MGI:2685083]	1354	1207	1311	1425	1080	1259	1255	1126	1236	1099	1146	1272	1136	1150	1190	1149	1029	1243	955	1047	1085	868	Ado	1324.25	1198	1153.67	1184.67	1163	1075.67	1066
ENSMUSG00000079036	Alkbh1	alkB homolog 1 histone H2A dioxygenase [Source:MGI Symbol Acc:MGI:2384034]	606	714	837	652	644	749	841	638	829	563	589	896	750	759	819	705	495	543	533	517	657	761	Alkbh1	702.25	744.667	676.667	745	761	523.667	587
ENSMUSG00000044339	Alkbh2	alkB homolog 2 alpha-ketoglutarate-dependent dioxygenase [Source:MGI Symbol Acc:MGI:2141032]	96	95	92	94	74	77	111	109	132	83	79	113	79	127	152	101	99	108	79	106	114	117	Alkbh2	94.25	87.3333	108	90.3333	126.667	95.3333	110
ENSMUSG00000040174	Alkbh3	alkB homolog 3 alpha-ketoglutarate-dependent dioxygenase [Source:MGI Symbol Acc:MGI:1916363]	306	278	351	307	341	331	350	367	367	342	358	378	364	429	366	366	306	301	317	385	382	450	Alkbh3	310.5	340.667	358.667	366.667	387	308	383.5
ENSMUSG00000041660	Bbox1	butyrobetaine (gamma) 2-oxoglutarate dioxygenase 1 (gamma-butyrobetaine hydroxylase) [Source:MGI Symbol Acc:MGI:1891372]	60	66	83	53	69	117	145	90	82	171	68	113	187	21	31	68	52	42	178	24	92	144	Bbox1	65.5	110.333	114.333	122.667	40	90.6667	58
ENSMUSG00000033022	Cdo1	cysteine dioxygenase 1 cytosolic [Source:MGI Symbol Acc:MGI:105925]	912	479	562	567	323	531	764	413	398	291	250	370	306	76	154	81	223	365	168	35	71	35	Cdo1	630	539.333	367.333	308.667	103.667	252	53
ENSMUSG00000000673	Haao	3-hydroxyanthranilate 34-dioxygenase [Source:MGI Symbol Acc:MGI:1349444]	0	0	2	0	12	3	5	2	6	3	4	6	6	8	6	2	2	4	2	7	4	7	Haao	0.5	6.66667	3.66667	5.33333	5.33333	2.66667	5.5
ENSMUSG00000029445	Hpd	4-hydroxyphenylpyruvic acid dioxygenase [Source:MGI Symbol Acc:MGI:96213]	108	52	54	46	19	30	67	8	16	27	10	16	30	6	17	13	11	4	27	2	6	5	Hpd	65	38.6667	17	18.6667	12	14	4
ENSMUSG00000043155	Hpdl	4-hydroxyphenylpyruvate dioxygenase-like [Source:MGI Symbol Acc:MGI:2444646]	309	276	201	235	236	300	323	265	285	328	290	340	340	277	251	271	274	305	263	109	205	165	Hpdl	255.25	286.333	292.667	323.333	266.333	280.667	157
ENSMUSG00000031551	Ido1	indoleamine 23-dioxygenase 1 [Source:MGI Symbol Acc:MGI:96416]	0	1	8	6	9	2	2	5	4	14	5	0	6	1	0	4	6	7	22	1	0	1	Ido1	3.75	4.33333	7.66667	3.66667	1.66667	11.6667	0.5
ENSMUSG00000031549	Ido2	indoleamine 23-dioxygenase 2 [Source:MGI Symbol Acc:MGI:2142489]	0	0	2	1	4	3	0	2	1	0	4	3	0	0	2	1	3	4	1	0	0	1	Ido2	0.75	2.33333	1	2.33333	1	2.66667	0
ENSMUSG00000019916	P4ha1	procollagen-proline 2-oxoglutarate 4-dioxygenase (proline 4-hydroxylase) alpha 1 polypeptide [Source:MGI Symbol Acc:MGI:97463]	432	383	227	339	230	295	232	241	219	240	330	285	296	507	468	576	371	253	334	418	578	747	P4ha1	345.25	252.333	233.333	303.667	517	319.333	498
ENSMUSG00000018906	P4ha2	procollagen-proline 2-oxoglutarate 4-dioxygenase (proline 4-hydroxylase) alpha II polypeptide [Source:MGI Symbol Acc:MGI:894286]	284	216	152	211	293	196	169	222	218	210	325	238	273	457	401	540	344	243	288	467	527	717	P4ha2	215.75	219.333	216.667	278.667	466	291.667	497
ENSMUSG00000051048	P4ha3	procollagen-proline 2-oxoglutarate 4-dioxygenase (proline 4-hydroxylase) alpha polypeptide III [Source:MGI Symbol Acc:MGI:2444049]	0	0	4	4	2	0	1	0	1	0	0	4	2	1	4	0	0	0	0	3	0	2	P4ha3	2	1	0.333333	2	1.66667	0	1.5
ENSMUSG00000079484	Phyhd1	phytanoyl-CoA dioxygenase domain containing 1 [Source:MGI Symbol Acc:MGI:3612860]	72	56	31	43	33	38	52	17	31	37	36	42	57	64	50	144	27	23	34	26	57	109	Phyhd1	50.5	41	28.3333	45	86	28	41.5
ENSMUSG00000019055	Plod1	procollagen-lysine 2-oxoglutarate 5-dioxygenase 1 [Source:MGI Symbol Acc:MGI:99907]	129	135	127	116	107	93	102	80	127	138	123	119	118	159	231	153	122	146	144	132	178	150	Plod1	126.75	100.667	115	120	181	137.333	155
ENSMUSG00000032374	Plod2	procollagen lysine 2-oxoglutarate 5-dioxygenase 2 [Source:MGI Symbol Acc:MGI:1347007]	93	53	30	34	27	39	28	26	48	22	28	58	41	16	31	40	21	58	24	13	26	29	Plod2	52.5	31.3333	32	42.3333	29	34.3333	19.5
ENSMUSG00000004846	Plod3	procollagen-lysine 2-oxoglutarate 5-dioxygenase 3 [Source:MGI Symbol Acc:MGI:1347008]	1030	1158	1279	1590	1448	1098	998	1498	1264	1131	1467	1270	1147	1979	1553	1390	1484	1353	1158	2288	1583	1335	Plod3	1264.25	1181.33	1297.67	1294.67	1640.67	1331.67	1935.5
ENSMUSG00000028011	Tdo2	tryptophan 23-dioxygenase [Source:MGI Symbol Acc:MGI:1928486]	3	4	4	8	6	6	5	4	1	6	5	5	3	4	2	1	2	2	4	4	6	2	Tdo2	4.75	5.66667	3.66667	4.33333	2.33333	2.66667	5
ENSMUSG00000047146	Tet1	tet methylcytosine dioxygenase 1 [Source:MGI Symbol Acc:MGI:1098693]	53	34	34	38	17	40	25	9	9	11	13	28	15	19	13	2	6	6	5	3	8	0	Tet1	39.75	27.3333	9.66667	18.6667	11.3333	5.66667	5.5
ENSMUSG00000040943	Tet2	tet methylcytosine dioxygenase 2 [Source:MGI Symbol Acc:MGI:2443298]	946	938	935	713	1213	1074	978	708	939	813	1112	1036	1042	1046	1014	1071	921	902	838	800	1013	1107	Tet2	883	1088.33	820	1063.33	1043.67	887	906.5
ENSMUSG00000034832	Tet3	tet methylcytosine dioxygenase 3 [Source:MGI Symbol Acc:MGI:2446229]	6415	5736	5519	5627	6256	6893	5965	2958	4493	5096	5420	5892	5154	4694	5665	5367	4474	5021	4333	4194	4970	4654	Tet3	5824.25	6371.33	4182.33	5488.67	5242	4609.33	4582
